# Supplementary material for: 14-De­oxyxyloccensin K from Chisocheton ceramicus (Meliaceae)
Source: Acta Crystallogr Sect E Struct Rep Online. 2010 Jul 7;66(Pt 8):o1927. doi: 10.1107/S160053681002564X (PMC3007210; doi:10.1107/S160053681002564X)
Supplement: Supplementary file 2 [file e-66-o1927-Isup2.hkl]

# 
# h,k,l, Fc-squared, Fo-squared, sigma(Fo-squared) and status flag 
# 
data_I
_shelx_title '  P212121' 
_shelx_refln_list_code          4 
_shelx_F_calc_maximum      154.66 
_exptl_crystal_F_000      1008.00 
_reflns_d_resolution_high  0.7696 
 
loop_ 
 _symmetry_equiv_pos_as_xyz 
 'x, y, z' 
 '-x+1/2, -y, z+1/2' 
 '-x, y+1/2, -z+1/2' 
 'x+1/2, -y+1/2, -z' 
 
_cell_length_a     8.7174 
_cell_length_b    11.7401 
_cell_length_c    23.1106 
_cell_angle_alpha  90.000 
_cell_angle_beta   90.000 
_cell_angle_gamma  90.000 
 
_shelx_F_squared_multiplier     1.000 
 
loop_ 
 _refln_index_h 
 _refln_index_k 
 _refln_index_l 
 _refln_F_squared_calc 
 _refln_F_squared_meas 
 _refln_F_squared_sigma 
 _refln_observed_status 
   2   0   0     8090.02     7615.27    146.89 o 
   4   0   0      222.71      170.59     18.25 o 
   6   0   0      357.68      382.62     14.54 o 
   8   0   0     1010.88      991.60     56.66 o 
  10   0   0        0.49        1.96     22.29 o 
   1   1   0    15234.84    13877.76    188.49 o 
   2   1   0      113.94      112.67      5.38 o 
   3   1   0       32.44       47.35      3.22 o 
   4   1   0      990.28      977.11     20.98 o 
   5   1   0     1999.85     2000.84     30.23 o 
   6   1   0      761.20      785.33     15.21 o 
   7   1   0       12.04       14.14      5.36 o 
   8   1   0       70.01       76.47     15.67 o 
   9   1   0       28.53       14.86     15.53 o 
  10   1   0       20.69        2.18     25.59 o 
  11   1   0      165.18      161.27     51.36 o 
   0   2   0    23919.03    24937.48    575.89 o 
   1   2   0     9190.12     9305.94    181.36 o 
   2   2   0      284.65      252.72      6.71 o 
   3   2   0     5581.98     5217.04     90.48 o 
   4   2   0      349.30      366.46      8.58 o 
   5   2   0      193.16      248.45      9.58 o 
   6   2   0      192.96      267.21      8.99 o 
   7   2   0       53.55       84.44      6.50 o 
   8   2   0       18.37       30.51     20.58 o 
   9   2   0        0.73       21.21     23.67 o 
  10   2   0      167.44      166.89     22.26 o 
  11   2   0        1.50       -0.66     25.36 o 
   1   3   0       99.21      114.73      5.37 o 
   2   3   0        1.91        0.61      2.99 o 
   3   3   0       12.57        9.95      3.23 o 
   4   3   0      846.05      882.96     19.62 o 
   5   3   0      265.01      258.21      8.34 o 
   6   3   0        1.01       40.17      6.37 o 
   7   3   0       22.81       71.44      8.57 o 
   8   3   0        8.41       65.35     15.80 o 
   9   3   0       37.56       14.56     15.36 o 
  10   3   0       82.24       80.43     19.87 o 
  11   3   0        3.77       22.47     19.77 o 
   0   4   0      385.08      364.56     13.34 o 
   1   4   0      856.61      784.45     24.55 o 
   2   4   0     4900.23     5250.21     83.60 o 
   3   4   0      766.76      783.85     14.26 o 
   4   4   0       81.45       89.87      5.30 o 
   5   4   0        2.67        3.57      3.11 o 
   6   4   0      131.17      152.27      8.94 o 
   7   4   0        2.13       20.72      5.82 o 
   8   4   0      258.27      258.99     22.90 o 
   9   4   0       15.46       15.24     15.85 o 
  10   4   0      306.90      291.53     34.34 o 
   1   5   0        9.15       16.75      3.46 o 
   2   5   0      582.00      718.74     13.52 o 
   3   5   0      163.26      211.46      7.31 o 
   4   5   0       88.43       79.27      8.23 o 
   5   5   0      183.41      168.48      7.62 o 
   6   5   0       33.31       17.16      8.38 o 
   7   5   0       56.09       95.87      7.21 o 
   8   5   0       63.42       59.71     16.26 o 
   9   5   0      180.40      239.26     43.37 o 
  10   5   0      368.70      410.10     31.87 o 
   0   6   0      671.56      708.39     27.88 o 
   1   6   0      632.18      697.89     23.48 o 
   2   6   0     2995.01     3152.52     92.11 o 
   3   6   0      306.55      300.18      9.53 o 
   4   6   0      341.30      352.10     10.81 o 
   5   6   0      742.47      731.32     15.94 o 
   6   6   0      288.93      290.54     10.49 o 
   7   6   0       67.32      111.01     11.28 o 
   8   6   0        7.99       10.14     14.57 o 
   9   6   0       12.74       33.49     16.91 o 
  10   6   0       58.21       37.43     18.96 o 
   1   7   0     2369.41     2511.57     38.24 o 
   2   7   0       52.40       51.77      6.63 o 
   3   7   0       19.01       20.26      5.14 o 
   4   7   0      254.57      311.94     10.75 o 
   5   7   0     2049.44     1987.48     32.70 o 
   6   7   0       42.85       49.40      7.50 o 
   7   7   0       54.52       76.00      7.68 o 
   8   7   0        6.75       22.81     14.92 o 
   9   7   0       51.16       59.67     18.04 o 
  10   7   0        1.48       29.57     27.57 o 
   0   8   0      319.51      401.89     16.09 o 
   1   8   0      379.14      413.87     11.74 o 
   2   8   0      670.87      697.61     23.62 o 
   3   8   0      213.19      239.53     15.68 o 
   4   8   0       88.51      167.85     20.08 o 
   5   8   0       81.54       98.58     10.06 o 
   6   8   0        6.31        1.97      6.10 o 
   7   8   0      169.09      197.13     13.86 o 
   8   8   0      122.83      114.53     18.70 o 
   9   8   0      247.78      307.98     26.69 o 
   1   9   0       55.26       62.32      6.42 o 
   2   9   0       15.47       23.10      6.07 o 
   3   9   0      196.28      176.78     12.04 o 
   4   9   0       28.77       26.80      5.84 o 
   5   9   0      137.95      146.27     10.10 o 
   6   9   0       20.81       49.18      8.28 o 
   7   9   0      222.22      227.29     12.30 o 
   8   9   0       42.19       75.37     18.11 o 
   9   9   0       41.79       59.32     18.93 o 
   0  10   0      107.26      115.69     11.14 o 
   1  10   0       32.41       32.11      6.34 o 
   2  10   0      406.98      396.14     12.79 o 
   3  10   0      421.36      435.07     13.60 o 
   4  10   0       40.04       40.63      7.84 o 
   5  10   0      114.31      133.57     13.37 o 
   6  10   0        2.33       -5.72      6.87 o 
   7  10   0       26.98       41.87      9.97 o 
   8  10   0        2.26       26.85     24.86 o 
   1  11   0       72.46       82.58      9.73 o 
   2  11   0      915.81      862.68     42.98 o 
   3  11   0       70.19       65.27      9.80 o 
   4  11   0      207.65      201.29     13.29 o 
   5  11   0       25.32       30.98      9.33 o 
   6  11   0      345.75      345.06     16.76 o 
   7  11   0        8.40        5.07      9.65 o 
   0  12   0      516.75      537.14     47.23 o 
   1  12   0      332.15      339.52     16.74 o 
   2  12   0      256.08      253.93     14.77 o 
   3  12   0       31.73       27.40     10.15 o 
   4  12   0       97.52       96.44     11.65 o 
   5  12   0      479.24      479.99     24.30 o 
   6  12   0        0.27       13.30      9.94 o 
   1  13   0      206.14      177.90     13.74 o 
   2  13   0       12.39       15.45      9.41 o 
   3  13   0      111.30      131.87     12.76 o 
   4  13   0      401.06      444.00     20.11 o 
   5  13   0        0.37        0.55     10.41 o 
   0  14   0      138.11      109.39     17.71 o 
   1  14   0        6.40       11.76     11.90 o 
   2  14   0      135.69      152.35     13.79 o 
   3  14   0       47.95       55.43     11.86 o 
   4  14   0        6.05       18.47     12.34 o 
   1  15   0        0.93        0.37     10.20 o 
   2  15   0        0.06       -0.18     10.62 o 
   1   0   1     1751.80     1660.26     49.76 o 
   2   0   1       59.01       58.81      3.99 o 
   3   0   1        0.19        2.42      1.99 o 
   4   0   1     4926.72     4844.90     67.75 o 
   5   0   1      755.82      633.32     12.29 o 
   6   0   1      377.68      408.02     10.59 o 
   7   0   1       30.67       13.97      6.22 o 
   8   0   1       11.05       40.47     32.53 o 
   9   0   1       60.00       58.13     16.80 o 
  10   0   1       71.48       41.11     25.79 o 
  11   0   1        5.67       -8.75     17.39 o 
   0   1   1      183.75      180.34      6.32 o 
   1   1   1     9964.53     9817.65    109.73 o 
   2   1   1     1293.04     1260.61     14.49 o 
   3   1   1      136.50      139.63      3.71 o 
   4   1   1     1021.32     1115.90     14.15 o 
   5   1   1      462.66      502.47     15.40 o 
   6   1   1      352.38      494.62     13.94 o 
   7   1   1       22.67       69.14     15.85 o 
   8   1   1      241.74      248.24     15.55 o 
   9   1   1      112.18      108.71     13.23 o 
  10   1   1       40.29       67.80     13.12 o 
  11   1   1       29.66        9.92     13.18 o 
   0   2   1    11395.82    11817.82    230.63 o 
   1   2   1     2546.82     2463.25     26.75 o 
   2   2   1     7258.05     7047.40     75.43 o 
   3   2   1      919.38      876.28     10.74 o 
   4   2   1       28.00       30.23      3.79 o 
   5   2   1      556.33      650.92     12.96 o 
   6   2   1      703.87      725.84     12.90 o 
   7   2   1      249.87      279.08     11.78 o 
   8   2   1      375.10      370.65     15.08 o 
   9   2   1       32.42       30.68     15.71 o 
  10   2   1       35.38       44.58     12.48 o 
  11   2   1        7.18       13.08     13.23 o 
   0   3   1     9900.24    10562.78    194.24 o 
   1   3   1     8413.11     8659.60    102.05 o 
   2   3   1     1171.00     1263.20     13.90 o 
   3   3   1     1059.87      978.66     16.27 o 
   4   3   1      542.14      547.13     11.58 o 
   5   3   1       36.48       54.14      4.38 o 
   6   3   1      383.82      377.61      7.60 o 
   7   3   1      852.73      877.98     13.43 o 
   8   3   1      873.19      896.03     35.01 o 
   9   3   1       77.84       66.71     14.59 o 
  10   3   1       42.88       38.11     12.46 o 
  11   3   1      179.72      203.01     24.64 o 
   0   4   1        9.63       12.62      3.01 o 
   1   4   1      436.87      493.44      8.84 o 
   2   4   1     1429.62     1510.35     17.19 o 
   3   4   1      806.65      922.11     11.32 o 
   4   4   1      192.97      222.54      5.30 o 
   5   4   1       71.08       74.86      3.95 o 
   6   4   1      564.45      565.37     12.06 o 
   7   4   1      259.21      277.31     11.42 o 
   8   4   1      109.10      121.46     10.61 o 
   9   4   1       55.21       62.87     12.54 o 
  10   4   1       41.85       38.02     13.12 o 
   0   5   1     2811.50     2969.43     46.94 o 
   1   5   1     1440.88     1535.89     19.64 o 
   2   5   1      628.67      706.32     15.21 o 
   3   5   1     1041.53     1030.06     12.70 o 
   4   5   1      567.69      638.58      9.57 o 
   5   5   1      115.62      113.00      4.97 o 
   6   5   1        0.95        5.22      4.00 o 
   7   5   1      539.70      509.73     11.07 o 
   8   5   1      116.04      113.19     10.67 o 
   9   5   1      187.98      206.90     16.24 o 
  10   5   1      328.63      390.68     21.93 o 
   0   6   1     2312.67     2577.60     46.45 o 
   1   6   1     2189.29     2464.11     30.09 o 
   2   6   1     1296.87     1431.36     25.41 o 
   3   6   1      449.53      451.90      9.85 o 
   4   6   1      688.28      701.98     10.66 o 
   5   6   1      515.23      499.60     10.59 o 
   6   6   1      500.54      474.75     10.41 o 
   7   6   1      436.56      438.23      9.30 o 
   8   6   1        7.21        9.23      8.58 o 
   9   6   1      143.53      183.82     15.73 o 
  10   6   1        5.47      -16.94     12.07 o 
   0   7   1      324.49      330.43      9.90 o 
   1   7   1      276.12      288.98      6.84 o 
   2   7   1      204.30      204.61      5.75 o 
   3   7   1      154.51      148.36      5.39 o 
   4   7   1      475.60      518.97     10.04 o 
   5   7   1      364.64      408.42     15.11 o 
   6   7   1       65.45       72.30      5.26 o 
   7   7   1      116.90      116.95      6.88 o 
   8   7   1      227.44      249.97     15.36 o 
   9   7   1       97.51       93.65     13.88 o 
  10   7   1      315.44      364.10     24.68 o 
   0   8   1      679.42      762.92     22.90 o 
   1   8   1       68.82       70.67      4.25 o 
   2   8   1      152.25      145.56      5.91 o 
   3   8   1      219.27      240.81      6.94 o 
   4   8   1     1404.19     1358.50     18.21 o 
   5   8   1      585.75      626.64     12.81 o 
   6   8   1       28.65       38.83      6.33 o 
   7   8   1       31.55       37.74      5.59 o 
   8   8   1       46.94       58.06     15.01 o 
   9   8   1      132.62      146.18     16.62 o 
   0   9   1       18.40       19.60      5.62 o 
   1   9   1      253.76      270.77      7.16 o 
   2   9   1      848.10      848.88     12.71 o 
   3   9   1      565.35      596.34     11.31 o 
   4   9   1       93.77      102.69      6.28 o 
   5   9   1      504.48      456.93     10.87 o 
   6   9   1      483.88      460.21     10.37 o 
   7   9   1      129.82      131.17      7.30 o 
   8   9   1      297.70      304.33     20.81 o 
   9   9   1      362.43      370.84     23.48 o 
   0  10   1      359.46      340.46     13.06 o 
   1  10   1     1153.92     1152.73     17.50 o 
   2  10   1      100.16      119.86      6.43 o 
   3  10   1      964.65      954.75     15.60 o 
   4  10   1       71.86       75.31      5.68 o 
   5  10   1       68.44       73.80      5.88 o 
   6  10   1      107.97      109.30      6.81 o 
   7  10   1      314.50      328.15     12.64 o 
   8  10   1        6.39       21.62     21.83 o 
   0  11   1       12.23       29.21      8.31 o 
   1  11   1      733.35      733.16     15.58 o 
   2  11   1      215.61      204.66      9.15 o 
   3  11   1       67.09       61.95      6.98 o 
   4  11   1       58.23       60.20      7.07 o 
   5  11   1        5.31       16.09      7.81 o 
   6  11   1      240.09      271.67     10.85 o 
   7  11   1       48.56       54.51      9.77 o 
   0  12   1       20.96       22.88      8.98 o 
   1  12   1      144.76      148.44      8.63 o 
   2  12   1        5.44        2.80      6.03 o 
   3  12   1      103.42      104.64     10.70 o 
   4  12   1       52.95       54.44      7.40 o 
   5  12   1       57.73       60.31      7.70 o 
   6  12   1       50.02       54.36      7.90 o 
   0  13   1       22.05       11.00      9.07 o 
   1  13   1      121.39      126.15     10.92 o 
   2  13   1       61.12       75.51      9.39 o 
   3  13   1      143.45      175.81      9.93 o 
   4  13   1      359.51      391.96     15.39 o 
   5  13   1      143.73      155.14      9.95 o 
   0  14   1       15.59       16.55      9.75 o 
   1  14   1       56.05       59.89      8.00 o 
   2  14   1      113.35      119.43      9.15 o 
   3  14   1       24.46       36.44      7.90 o 
   4  14   1      224.27      235.48     11.52 o 
   0  15   1        3.02      -10.14      9.93 o 
   1  15   1       51.49       36.73      8.13 o 
   2  15   1        5.20       10.81      7.75 o 
   0   0   2     6430.74     6156.28    118.36 o 
   1   0   2    14988.61    13835.75    370.09 o 
   2   0   2     8743.50     8542.78    192.27 o 
   3   0   2      714.19      661.99     11.24 o 
   4   0   2     2198.42     2138.01     38.07 o 
   5   0   2      360.85      427.93     13.59 o 
   6   0   2        9.28       22.23      4.54 o 
   7   0   2       52.07      147.05     30.40 o 
   8   0   2        0.55       -0.49      9.47 o 
   9   0   2      100.04       79.47     17.32 o 
  10   0   2       97.64      106.74     20.31 o 
  11   0   2       27.40       -5.49     17.38 o 
   0   1   2     2945.23     2911.52     72.45 o 
   1   1   2     3789.71     3559.27     46.15 o 
   2   1   2     5155.34     4819.45     48.99 o 
   3   1   2      380.07      402.90      5.80 o 
   4   1   2     2147.55     2028.01     21.19 o 
   5   1   2       49.01       63.44      4.11 o 
   6   1   2     2243.88     2262.70     24.45 o 
   7   1   2      999.78     1012.06     18.04 o 
   8   1   2      776.36      735.74     18.35 o 
   9   1   2      268.39      241.67     16.54 o 
  10   1   2      176.12      172.19     15.79 o 
  11   1   2       21.75       42.61     13.72 o 
   0   2   2      259.75      232.00      6.01 o 
   1   2   2     2318.75     2314.84     25.40 o 
   2   2   2     5783.67     5651.96     57.74 o 
   3   2   2     3497.89     3316.98     33.29 o 
   4   2   2     1666.94     1569.91     17.08 o 
   5   2   2     1093.67     1133.45     15.94 o 
   6   2   2      699.34      719.70     13.63 o 
   7   2   2      705.48      692.93     13.09 o 
   8   2   2      210.06      219.24     10.91 o 
   9   2   2       82.86       80.49     12.65 o 
  10   2   2       42.48       32.20     18.84 o 
  11   2   2       36.83       35.23     14.01 o 
   0   3   2     3748.59     4019.77     56.10 o 
   1   3   2     5295.43     5512.44     59.97 o 
   2   3   2    11705.46    11651.95    123.22 o 
   3   3   2     2764.65     2779.97     33.08 o 
   4   3   2     3324.28     3509.28     37.12 o 
   5   3   2      729.09      738.98     10.11 o 
   6   3   2       27.15       39.02      4.40 o 
   7   3   2      872.29      906.78     22.32 o 
   8   3   2      108.61      123.80      9.24 o 
   9   3   2       64.26       53.77     11.97 o 
  10   3   2      111.58      110.73     14.62 o 
  11   3   2       10.27       20.96     13.41 o 
   0   4   2        3.66        4.94      2.94 o 
   1   4   2     2112.87     2241.98     23.23 o 
   2   4   2     3853.78     3740.93     39.17 o 
   3   4   2     6103.30     6396.50     63.17 o 
   4   4   2      274.78      276.01      7.14 o 
   5   4   2       91.47       93.07      5.70 o 
   6   4   2      332.64      394.84      8.02 o 
   7   4   2      708.64      656.68     13.66 o 
   8   4   2      250.13      261.91     11.86 o 
   9   4   2       22.19       25.90     11.43 o 
  10   4   2      115.63      128.82     15.15 o 
   0   5   2        9.28        0.96      3.42 o 
   1   5   2      423.73      488.17      8.31 o 
   2   5   2      428.65      434.76      7.22 o 
   3   5   2      102.18       94.62      4.23 o 
   4   5   2     1104.04     1050.01     13.24 o 
   5   5   2      438.69      443.91      9.37 o 
   6   5   2      200.96      240.83      8.72 o 
   7   5   2      221.62      279.77      8.22 o 
   8   5   2       15.45        6.21      7.77 o 
   9   5   2      195.44      168.68     15.44 o 
  10   5   2       42.91       63.65     13.98 o 
   0   6   2     1753.83     1779.30     34.92 o 
   1   6   2      810.55      864.47     11.20 o 
   2   6   2      349.91      447.96      9.02 o 
   3   6   2      535.76      543.62     10.02 o 
   4   6   2      718.78      702.36     11.16 o 
   5   6   2       83.64      108.52      9.45 o 
   6   6   2       42.72       99.86     11.98 o 
   7   6   2       17.30       18.13      5.06 o 
   8   6   2       84.27       94.18      9.99 o 
   9   6   2      563.07      573.72     24.38 o 
  10   6   2       39.11       47.97     13.78 o 
   0   7   2        3.11        3.69      3.93 o 
   1   7   2      986.12     1072.62     17.10 o 
   2   7   2      656.34      702.15     10.85 o 
   3   7   2      288.15      237.65      6.24 o 
   4   7   2      620.19      627.60     10.99 o 
   5   7   2     1009.76      941.54     14.23 o 
   6   7   2      245.23      265.03      9.76 o 
   7   7   2        0.38        9.16      5.07 o 
   8   7   2       31.64       50.15      8.58 o 
   9   7   2       98.87      114.59     14.33 o 
  10   7   2       28.01       30.00     15.24 o 
   0   8   2       68.45       71.53      9.60 o 
   1   8   2       11.60        9.30      3.01 o 
   2   8   2      258.58      244.42      6.72 o 
   3   8   2      363.94      365.50      8.29 o 
   4   8   2      321.91      331.20      8.64 o 
   5   8   2     1162.36     1119.71     15.51 o 
   6   8   2      548.73      506.22     11.24 o 
   7   8   2       57.18       46.80      6.36 o 
   8   8   2      151.78      167.69     11.14 o 
   9   8   2      185.91      201.60     16.83 o 
   0   9   2     1400.78     1460.27     28.06 o 
   1   9   2      515.79      540.78     10.93 o 
   2   9   2      125.69      109.43      5.08 o 
   3   9   2      568.45      566.79     11.49 o 
   4   9   2       52.66       59.70      5.80 o 
   5   9   2       32.75       40.83      4.77 o 
   6   9   2       76.58       81.21      5.67 o 
   7   9   2       11.91       27.77      6.67 o 
   8   9   2       27.13       34.49      9.76 o 
   9   9   2       93.70      118.00     17.57 o 
   0  10   2      907.31      857.09     20.65 o 
   1  10   2      384.49      400.02     10.25 o 
   2  10   2       44.82       32.00      5.77 o 
   3  10   2      211.66      236.45      8.15 o 
   4  10   2      191.79      189.73      9.70 o 
   5  10   2       30.45       29.08      6.41 o 
   6  10   2       23.77       35.59      6.22 o 
   7  10   2        0.36        9.15      7.65 o 
   8  10   2        9.96       16.95     12.90 o 
   0  11   2       38.68       44.35      7.74 o 
   1  11   2       32.74       25.44      5.18 o 
   2  11   2      945.60      928.58     15.78 o 
   3  11   2       44.03       36.79      7.65 o 
   4  11   2        8.52        8.97      5.78 o 
   5  11   2      364.11      378.39     13.39 o 
   6  11   2       18.48       15.77      6.35 o 
   7  11   2        5.59        2.53      9.00 o 
   0  12   2      956.72     1018.33     43.10 o 
   1  12   2       71.00       56.52      7.04 o 
   2  12   2      181.28      187.73      9.42 o 
   3  12   2       80.19       90.15      7.92 o 
   4  12   2       84.68      102.98      8.18 o 
   5  12   2      190.55      204.16     10.87 o 
   6  12   2       63.30       53.45      7.92 o 
   0  13   2       12.06       11.10      8.94 o 
   1  13   2       61.13       68.86      7.60 o 
   2  13   2       20.44       17.09      6.77 o 
   3  13   2       15.36       36.93      7.17 o 
   4  13   2      217.23      232.60     10.98 o 
   5  13   2       73.27      102.44      9.02 o 
   0  14   2        9.96       -6.61      9.24 o 
   1  14   2      192.94      184.99     10.13 o 
   2  14   2       66.71       77.15      8.44 o 
   3  14   2       88.13       88.00      8.88 o 
   4  14   2       11.50       19.32      7.68 o 
   0  15   2        1.09       -9.76     10.02 o 
   1  15   2      228.42      216.11     11.37 o 
   1   0   3      253.43      253.03      5.96 o 
   2   0   3       48.38       40.38      4.13 o 
   3   0   3       16.64       23.23      2.99 o 
   4   0   3      293.63      413.72      8.60 o 
   5   0   3     1153.08     1132.80     20.60 o 
   6   0   3      371.94      324.03     10.17 o 
   7   0   3     1278.37     1316.85     29.82 o 
   8   0   3       48.58       67.00      9.19 o 
   9   0   3      223.11      195.63     22.00 o 
  10   0   3      501.86      524.33     59.27 o 
  11   0   3        0.30       30.93     18.42 o 
   0   1   3      664.68      660.27     10.10 o 
   1   1   3    15746.76    14861.43    149.44 o 
   2   1   3     2948.66     2762.04     27.51 o 
   3   1   3      423.98      420.02      6.51 o 
   4   1   3      492.80      484.11      6.87 o 
   5   1   3      360.76      379.98      6.40 o 
   6   1   3      396.30      482.71     28.40 o 
   7   1   3      222.55      238.77      9.39 o 
   8   1   3       84.79       96.95      6.95 o 
   9   1   3       50.79       64.18     12.39 o 
  10   1   3       36.74       40.56     20.77 o 
  11   1   3        4.65       -7.76     17.30 o 
   0   2   3        0.57        3.05      2.67 o 
   1   2   3     1268.59     1305.09     13.80 o 
   2   2   3      737.65      731.87      8.80 o 
   3   2   3     1065.94     1023.02     11.64 o 
   4   2   3     2244.67     2417.72     25.06 o 
   5   2   3     1074.89     1139.09     13.46 o 
   6   2   3      779.49      802.25     10.94 o 
   7   2   3      232.82      246.34     10.94 o 
   8   2   3      278.18      241.93      9.13 o 
   9   2   3       79.06       57.72     12.22 o 
  10   2   3       73.74       62.70     13.47 o 
  11   2   3       85.43       82.49     17.02 o 
   0   3   3       36.06       46.99      4.04 o 
   1   3   3     1771.14     1809.14     18.81 o 
   2   3   3     2660.53     2520.01     28.01 o 
   3   3   3      511.18      426.17      6.99 o 
   4   3   3      868.46      893.40     17.33 o 
   5   3   3      926.64      929.04     11.86 o 
   6   3   3      268.82      247.34      6.31 o 
   7   3   3     1536.22     1529.95     28.45 o 
   8   3   3      254.19      243.72     10.03 o 
   9   3   3       47.84       50.64     12.11 o 
  10   3   3       57.12       61.47     13.37 o 
  11   3   3        9.30       21.33     13.43 o 
   0   4   3      809.37      832.57     14.13 o 
   1   4   3      140.50      187.29      4.42 o 
   2   4   3     2395.59     2495.95     25.82 o 
   3   4   3     1408.29     1544.31     17.15 o 
   4   4   3      338.29      336.71     10.99 o 
   5   4   3      934.44      864.52     12.23 o 
   6   4   3      342.27      335.19      7.49 o 
   7   4   3       57.60       77.38      6.39 o 
   8   4   3      429.16      445.01     17.92 o 
   9   4   3      316.27      309.71     18.64 o 
  10   4   3       33.79       44.22     13.09 o 
   0   5   3     2831.70     3005.72     43.52 o 
   1   5   3     1063.27     1127.98     13.15 o 
   2   5   3     1508.47     1455.23     16.41 o 
   3   5   3     4035.75     4102.96     45.35 o 
   4   5   3      272.21      296.99      7.03 o 
   5   5   3      482.39      478.61      9.15 o 
   6   5   3      756.60      730.56     11.30 o 
   7   5   3      878.25      836.31     16.03 o 
   8   5   3       55.37       51.16      6.71 o 
   9   5   3      207.55      187.98     16.11 o 
  10   5   3       15.67       10.24     12.55 o 
   0   6   3       70.34       65.93      4.84 o 
   1   6   3      153.64      188.28      4.92 o 
   2   6   3      186.91      207.36      5.32 o 
   3   6   3       82.34       94.84      4.19 o 
   4   6   3      399.03      407.90      8.17 o 
   5   6   3     1443.74     1467.95     19.75 o 
   6   6   3     1493.76     1374.12     19.30 o 
   7   6   3        6.12       13.07      5.67 o 
   8   6   3      210.26      209.68      9.35 o 
   9   6   3       49.82       47.21     12.38 o 
  10   6   3       70.74       64.89     14.66 o 
   0   7   3      250.34      290.15      9.04 o 
   1   7   3     1177.16     1231.05     15.06 o 
   2   7   3      557.77      543.47      9.08 o 
   3   7   3       38.03       60.69      4.17 o 
   4   7   3     1044.44      942.84     13.86 o 
   5   7   3      512.20      486.09      9.69 o 
   6   7   3      150.77      164.39      6.65 o 
   7   7   3       57.61       72.78      6.90 o 
   8   7   3      103.34       95.27      7.82 o 
   9   7   3       28.07       31.89     12.21 o 
  10   7   3      275.06      317.23     31.10 o 
   0   8   3      122.28      135.76      8.04 o 
   1   8   3      470.38      471.18      9.05 o 
   2   8   3     1198.53     1218.83     15.62 o 
   3   8   3     1357.96     1318.49     16.72 o 
   4   8   3       97.58      103.64      5.39 o 
   5   8   3      166.97      181.37      7.19 o 
   6   8   3       80.74       83.99      5.78 o 
   7   8   3       82.84       80.14      7.50 o 
   8   8   3       57.83       73.56     10.22 o 
   9   8   3       13.00       15.33     13.68 o 
   0   9   3      206.41      204.61     10.19 o 
   1   9   3      186.56      174.32      6.86 o 
   2   9   3     1121.29     1149.94     17.06 o 
   3   9   3      166.10      175.38      6.74 o 
   4   9   3        4.93        7.21      4.21 o 
   5   9   3      594.47      631.92     11.91 o 
   6   9   3       53.81       64.41      8.48 o 
   7   9   3      264.82      278.41     10.79 o 
   8   9   3       90.01      113.47     10.09 o 
   9   9   3       83.54       46.68     25.35 o 
   0  10   3       36.52       14.35      4.82 o 
   1  10   3      450.97      447.00     11.38 o 
   2  10   3      596.01      624.32     14.29 o 
   3  10   3     1386.01     1353.61     19.68 o 
   4  10   3      390.07      378.67     10.85 o 
   5  10   3        5.72       13.16      5.37 o 
   6  10   3      277.83      289.70      9.54 o 
   7  10   3        2.82        3.44      7.41 o 
   8  10   3       91.43      104.48     12.93 o 
   0  11   3        6.59        3.39      6.56 o 
   1  11   3        2.82        2.90      4.21 o 
   2  11   3       68.41       66.79      6.06 o 
   3  11   3      215.24      226.49      8.55 o 
   4  11   3      167.30      170.69      8.03 o 
   5  11   3       42.49       50.95      6.42 o 
   6  11   3       20.25       27.85      6.51 o 
   7  11   3      146.47      155.30     17.89 o 
   0  12   3       16.54        8.19      8.57 o 
   1  12   3       28.80       44.67      6.75 o 
   2  12   3      413.90      428.49     13.01 o 
   3  12   3       24.65       25.13      6.68 o 
   4  12   3       25.92       31.83      7.02 o 
   5  12   3       10.07       17.61      6.84 o 
   6  12   3      166.33      190.83     14.51 o 
   0  13   3       13.78       -3.68      8.91 o 
   1  13   3       32.29       21.20      6.77 o 
   2  13   3        7.36        2.70      7.45 o 
   3  13   3       28.82       29.10      7.22 o 
   4  13   3       37.77       53.97      7.96 o 
   5  13   3      107.85      130.68      9.54 o 
   0  14   3       28.49       55.00     11.67 o 
   1  14   3       34.68       31.51      7.53 o 
   2  14   3       13.35       13.22      7.02 o 
   3  14   3       18.24       27.22      8.02 o 
   4  14   3        9.19       11.40      7.59 o 
   0  15   3      179.22      160.96     14.64 o 
   1  15   3       65.18       84.10      9.16 o 
   0   0   4       88.50       71.43      3.98 o 
   1   0   4     3949.91     3655.73     50.47 o 
   2   0   4      967.51      881.86     17.96 o 
   3   0   4      856.90      821.74     33.13 o 
   4   0   4      562.86      614.39     12.89 o 
   5   0   4      262.81      307.99     12.93 o 
   6   0   4       43.35       62.35      5.96 o 
   7   0   4      139.59      149.87     26.18 o 
   8   0   4       11.04       25.79     10.69 o 
   9   0   4        0.26      -11.68     14.36 o 
  10   0   4       14.30        7.47     23.92 o 
  11   0   4        2.25       34.38     19.19 o 
   0   1   4    22588.01    21894.26    323.76 o 
   1   1   4     1619.85     1530.00     15.70 o 
   2   1   4       31.04       33.29      1.84 o 
   3   1   4     1150.10     1157.90     14.15 o 
   4   1   4      368.54      390.17      5.91 o 
   5   1   4      348.91      351.94      6.20 o 
   6   1   4      748.61      710.06     11.43 o 
   7   1   4      584.39      541.13     12.69 o 
   8   1   4       73.11       83.58      6.59 o 
   9   1   4        4.02        5.66     10.43 o 
  10   1   4      148.08      136.87     15.26 o 
  11   1   4      241.89      213.88     18.76 o 
   0   2   4     1606.59     1579.95     28.09 o 
   1   2   4     5969.89     5769.40     58.77 o 
   2   2   4    13746.73    13175.87    127.12 o 
   3   2   4      644.70      671.24      8.49 o 
   4   2   4     5839.53     5675.68     56.15 o 
   5   2   4      113.92      132.19      4.21 o 
   6   2   4      186.95      188.95      5.34 o 
   7   2   4      529.17      504.93     13.02 o 
   8   2   4       86.64      121.73     15.87 o 
   9   2   4       76.29       74.44     15.22 o 
  10   2   4       39.74       20.21     12.02 o 
  11   2   4       38.98       41.96     14.19 o 
   0   3   4     6801.71     6975.23    112.60 o 
   1   3   4      370.59      410.42      6.14 o 
   2   3   4      379.91      364.77      6.67 o 
   3   3   4     1531.82     1469.21     16.18 o 
   4   3   4     2064.33     2018.29     22.74 o 
   5   3   4      260.01      303.18      6.68 o 
   6   3   4       20.73       44.89      4.16 o 
   7   3   4      188.76      190.97      8.64 o 
   8   3   4      474.43      526.18     16.96 o 
   9   3   4       84.02       85.56     12.90 o 
  10   3   4        0.84       -0.73     11.78 o 
  11   3   4       69.22       54.99     15.77 o 
   0   4   4      575.47      598.45     12.62 o 
   1   4   4     2458.31     2557.58     26.24 o 
   2   4   4      463.80      486.57      7.66 o 
   3   4   4      591.31      690.00     11.01 o 
   4   4   4     2079.15     2023.61     22.01 o 
   5   4   4      157.31      171.48      5.68 o 
   6   4   4      114.14      142.09      6.75 o 
   7   4   4       87.37      110.28      9.06 o 
   8   4   4      358.36      314.97     11.65 o 
   9   4   4       17.02       25.41     11.44 o 
  10   4   4       44.62       28.22     12.58 o 
   0   5   4     3431.68     3643.80     57.16 o 
   1   5   4     2170.53     2343.63     25.72 o 
   2   5   4      259.73      297.09      7.57 o 
   3   5   4      757.62      776.95     10.97 o 
   4   5   4      257.28      279.81      7.74 o 
   5   5   4      150.93      170.03      5.45 o 
   6   5   4        8.59       16.66      4.27 o 
   7   5   4      209.87      261.58      9.40 o 
   8   5   4      122.12      128.18      9.03 o 
   9   5   4       12.88       24.64     11.59 o 
  10   5   4      175.13      212.83     17.88 o 
   0   6   4      283.83      295.41      8.40 o 
   1   6   4      562.74      542.32      8.31 o 
   2   6   4      203.90      242.19      6.15 o 
   3   6   4     1249.85     1233.91     15.10 o 
   4   6   4      141.16      134.20      6.03 o 
   5   6   4       75.94       93.03      5.24 o 
   6   6   4      217.48      206.71      6.43 o 
   7   6   4       44.07       42.22      7.23 o 
   8   6   4      139.86      129.70      8.24 o 
   9   6   4       58.59       69.66     14.61 o 
  10   6   4      120.61      139.47     18.45 o 
   0   7   4      107.74      121.16      6.32 o 
   1   7   4     2144.63     2226.42     24.36 o 
   2   7   4      559.58      586.03      9.47 o 
   3   7   4      696.86      669.16     10.52 o 
   4   7   4       24.67       26.00      4.30 o 
   5   7   4      259.60      260.05      7.19 o 
   6   7   4      321.87      310.16      7.93 o 
   7   7   4        4.07       16.93      6.09 o 
   8   7   4       15.99       10.01      6.40 o 
   9   7   4      218.35      215.35     19.55 o 
   0   8   4        7.07       10.07      4.68 o 
   1   8   4      286.93      294.55      6.95 o 
   2   8   4      577.78      578.36      9.86 o 
   3   8   4      120.16      130.70      5.39 o 
   4   8   4      592.63      571.37     10.61 o 
   5   8   4      368.51      369.75      9.18 o 
   6   8   4      281.63      263.21      7.72 o 
   7   8   4       81.64       68.35      9.02 o 
   8   8   4        4.60       11.94      6.69 o 
   9   8   4      223.78      231.02     19.92 o 
   0   9   4       52.84       83.96      8.02 o 
   1   9   4     1094.76     1129.51     16.96 o 
   2   9   4     3836.79     3835.32     44.84 o 
   3   9   4      962.68      922.03     15.13 o 
   4   9   4       69.07       83.09      5.89 o 
   5   9   4      636.70      678.58     13.05 o 
   6   9   4      149.89      138.56      7.53 o 
   7   9   4      102.41      121.55      9.71 o 
   8   9   4       17.84       18.80      8.04 o 
   9   9   4      118.74      109.24     21.24 o 
   0  10   4       39.76       40.45      9.33 o 
   1  10   4        0.43        0.15      4.61 o 
   2  10   4      228.02      249.52      8.43 o 
   3  10   4      162.75      179.35      9.94 o 
   4  10   4      448.98      422.31     10.82 o 
   5  10   4       21.09       22.24      5.67 o 
   6  10   4       29.44       25.71      5.82 o 
   7  10   4       35.88       42.41      8.32 o 
   8  10   4       46.83       74.86     13.06 o 
   0  11   4        7.75        7.42      6.86 o 
   1  11   4      465.15      431.93     10.97 o 
   2  11   4      217.50      222.76      8.42 o 
   3  11   4      128.84      126.70      7.20 o 
   4  11   4      165.18      184.08      8.56 o 
   5  11   4      112.63      129.09      7.95 o 
   6  11   4       71.31       68.59      7.15 o 
   7  11   4        0.16        2.85      8.87 o 
   0  12   4        1.64        1.85      8.36 o 
   1  12   4      278.87      283.25     10.89 o 
   2  12   4      316.78      342.95     11.98 o 
   3  12   4       30.16       41.60      7.28 o 
   4  12   4      162.61      170.03      9.34 o 
   5  12   4       69.10       68.87      7.82 o 
   6  12   4       57.27       72.78      8.27 o 
   0  13   4       13.86       23.14      9.37 o 
   1  13   4       25.26       25.98      6.93 o 
   2  13   4       83.09       79.48      8.21 o 
   3  13   4      182.53      203.06     15.18 o 
   4  13   4      312.63      345.65     12.80 o 
   5  13   4      191.16      219.17     11.07 o 
   0  14   4      118.98      136.14     13.25 o 
   1  14   4       93.55      103.74      8.86 o 
   2  14   4       16.98       16.11      7.31 o 
   3  14   4      119.23      123.29      9.51 o 
   4  14   4       36.02       29.35     10.00 o 
   0  15   4      817.48      800.11     26.78 o 
   1  15   4       12.39       11.90      8.48 o 
   1   0   5       73.48       55.21      3.30 o 
   2   0   5      693.51      693.76     15.06 o 
   3   0   5     4486.55     4365.37     76.30 o 
   4   0   5      737.61      696.49     16.95 o 
   5   0   5      569.72      572.26     21.62 o 
   6   0   5      333.76      387.74     16.75 o 
   7   0   5        7.21        1.52      7.78 o 
   8   0   5     2421.04     2372.29     48.18 o 
   9   0   5        6.47       14.27     11.59 o 
  10   0   5      156.70      157.27     22.07 o 
  11   0   5        0.33       -9.64     18.38 o 
   0   1   5    13370.30    12936.23    175.96 o 
   1   1   5      874.10      772.76      9.21 o 
   2   1   5      290.44      298.20      7.46 o 
   3   1   5     1212.14     1132.47     16.30 o 
   4   1   5       84.98       80.84      5.45 o 
   5   1   5      594.35      571.16      9.61 o 
   6   1   5      328.73      328.87      9.76 o 
   7   1   5       72.61       79.77      6.88 o 
   8   1   5       53.56       49.10      6.35 o 
   9   1   5       20.36       -0.53      8.07 o 
  10   1   5       13.75        9.20     11.78 o 
  11   1   5       24.45       33.04     13.92 o 
   0   2   5     1688.94     1604.76     23.57 o 
   1   2   5      680.76      638.98      8.28 o 
   2   2   5     3084.27     3041.94     30.51 o 
   3   2   5     1651.76     1642.89     17.49 o 
   4   2   5      264.09      281.91      8.90 o 
   5   2   5      592.11      578.47     12.49 o 
   6   2   5       26.42       48.35      5.44 o 
   7   2   5      132.53      135.29      7.47 o 
   8   2   5     1051.26     1112.45     19.82 o 
   9   2   5       24.80       31.03      8.66 o 
  10   2   5        7.49       12.11     11.82 o 
  11   2   5       13.24      -15.76     14.28 o 
   0   3   5      277.04      264.73      8.07 o 
   1   3   5     3071.07     3158.32     31.72 o 
   2   3   5      490.82      457.29      7.96 o 
   3   3   5     4945.34     5202.19     51.67 o 
   4   3   5      523.37      512.37     10.42 o 
   5   3   5      824.11      852.24     11.21 o 
   6   3   5      423.11      382.26      9.42 o 
   7   3   5       17.12       13.45      5.61 o 
   8   3   5      391.75      448.20     12.99 o 
   9   3   5      104.20      113.96     10.31 o 
  10   3   5       83.81      101.85     14.65 o 
   0   4   5     3795.75     4006.85     61.94 o 
   1   4   5      751.20      750.61      9.37 o 
   2   4   5      166.93      178.39      4.30 o 
   3   4   5      209.61      243.32      6.13 o 
   4   4   5      143.49      177.15      5.01 o 
   5   4   5      315.08      301.95      6.82 o 
   6   4   5      686.19      650.42     11.73 o 
   7   4   5      352.92      373.33     11.10 o 
   8   4   5      106.43      118.89      7.71 o 
   9   4   5      131.80      154.79     11.21 o 
  10   4   5        6.88       -0.90     12.09 o 
   0   5   5      960.29      946.40     18.29 o 
   1   5   5     3091.00     3257.77     36.55 o 
   2   5   5        0.72        1.63      2.55 o 
   3   5   5      686.00      710.69      9.95 o 
   4   5   5      218.54      230.20      6.50 o 
   5   5   5      472.29      519.35      9.15 o 
   6   5   5      166.49      158.68      8.13 o 
   7   5   5       79.51       90.76      6.88 o 
   8   5   5      385.68      403.09     13.28 o 
   9   5   5       10.77        2.91     10.04 o 
  10   5   5        0.78      -10.06     11.80 o 
   0   6   5     1389.97     1504.74     27.43 o 
   1   6   5     1114.92     1188.38     14.76 o 
   2   6   5      602.70      646.79     10.30 o 
   3   6   5      626.71      648.92      9.96 o 
   4   6   5      149.91      159.75      5.42 o 
   5   6   5      679.08      652.32     11.37 o 
   6   6   5      707.39      680.19     11.18 o 
   7   6   5      121.79      124.62      7.69 o 
   8   6   5       49.66       55.70      7.18 o 
   9   6   5      124.36      132.73     16.00 o 
  10   6   5      311.54      307.93     20.33 o 
   0   7   5       71.10       68.17      6.36 o 
   1   7   5      437.68      443.51      7.83 o 
   2   7   5      524.08      536.91      9.05 o 
   3   7   5      514.56      526.82      9.81 o 
   4   7   5     1021.22      984.53     13.73 o 
   5   7   5      552.22      539.39     11.15 o 
   6   7   5      102.95      114.80      5.46 o 
   7   7   5       12.33       16.58      6.18 o 
   8   7   5        4.13       -5.07      6.30 o 
   9   7   5        9.42       15.16     11.89 o 
   0   8   5      605.48      563.12     18.55 o 
   1   8   5     2087.07     2165.52     28.03 o 
   2   8   5      170.88      188.03      6.84 o 
   3   8   5      489.24      531.57      9.90 o 
   4   8   5     1163.60     1062.39     14.86 o 
   5   8   5      369.42      362.34      8.80 o 
   6   8   5       13.29       13.15      4.30 o 
   7   8   5      139.45      143.98      8.59 o 
   8   8   5       39.35       44.57      7.37 o 
   9   8   5       40.54       41.99     15.22 o 
   0   9   5        0.43        0.52      6.42 o 
   1   9   5       56.96       61.78      5.77 o 
   2   9   5      157.46      156.67      7.38 o 
   3   9   5      755.08      744.82     13.43 o 
   4   9   5        3.22       10.58      4.74 o 
   5   9   5      238.12      233.22      8.24 o 
   6   9   5      165.04      174.62      9.51 o 
   7   9   5      181.78      185.80     11.00 o 
   8   9   5       35.88       30.41      8.31 o 
   0  10   5       26.54       30.25      7.38 o 
   1  10   5       21.98       22.54      5.08 o 
   2  10   5      657.89      595.27     12.96 o 
   3  10   5       58.02       57.61      5.69 o 
   4  10   5      135.67      139.20      7.07 o 
   5  10   5        4.80        5.26      5.30 o 
   6  10   5      138.65      145.49     10.62 o 
   7  10   5      109.52      112.40      9.96 o 
   8  10   5       67.31       63.13      9.51 o 
   0  11   5       91.05       85.47      8.91 o 
   1  11   5      441.20      412.33     10.87 o 
   2  11   5      541.11      545.84     12.27 o 
   3  11   5       73.82       71.47      6.68 o 
   4  11   5       83.87       96.51      7.26 o 
   5  11   5       47.12       61.15      6.50 o 
   6  11   5       65.28       67.84     10.84 o 
   7  11   5      129.09      136.87     10.86 o 
   0  12   5       85.19       95.17      9.64 o 
   1  12   5      108.42      116.45      7.28 o 
   2  12   5        7.37        2.87      5.50 o 
   3  12   5      339.09      361.44     10.85 o 
   4  12   5      186.23      191.72      9.32 o 
   5  12   5       28.08       27.34      7.19 o 
   6  12   5        1.29        0.87      9.08 o 
   0  13   5       46.65       51.13     12.30 o 
   1  13   5       15.40       14.10      6.60 o 
   2  13   5       18.21       12.73      9.75 o 
   3  13   5        1.43        0.92      6.62 o 
   4  13   5       37.25       49.26      7.83 o 
   5  13   5       55.83       45.30      8.08 o 
   0  14   5       32.09       50.18     11.11 o 
   1  14   5       56.38       70.60      8.32 o 
   2  14   5        3.30       -1.29      6.95 o 
   3  14   5       12.49        1.12      7.32 o 
   4  14   5       11.18       13.09      7.74 o 
   0  15   5      481.41      453.16     21.47 o 
   0   0   6     4021.77     3890.47     76.63 o 
   1   0   6     5925.99     5742.89     79.17 o 
   2   0   6      368.18      286.07      7.56 o 
   3   0   6     5715.99     5419.90     94.16 o 
   4   0   6       65.87       68.71      6.35 o 
   5   0   6      847.00      819.75     20.27 o 
   6   0   6       37.80       34.27      7.43 o 
   7   0   6        0.88        3.54     12.75 o 
   8   0   6        2.21       27.21      8.67 o 
   9   0   6       13.08       14.39     13.71 o 
  10   0   6      152.20      162.79     22.93 o 
  11   0   6      165.83      169.11     40.21 o 
   0   1   6     2886.96     2726.22     38.55 o 
   1   1   6      764.03      786.67      9.16 o 
   2   1   6     2129.88     2078.23     21.30 o 
   3   1   6      767.31      760.56     12.23 o 
   4   1   6      393.80      415.23     10.44 o 
   5   1   6      190.65      226.60      7.31 o 
   6   1   6      731.33      738.10     14.28 o 
   7   1   6      149.58      119.52      7.30 o 
   8   1   6      428.02      425.82     12.31 o 
   9   1   6       52.41       46.71      9.04 o 
  10   1   6       12.57       19.94     12.15 o 
  11   1   6      104.98      118.06     16.13 o 
   0   2   6      349.90      309.04      7.23 o 
   1   2   6      895.97      804.78     10.73 o 
   2   2   6       52.73       58.40      2.52 o 
   3   2   6       95.80      120.87      3.30 o 
   4   2   6     2195.77     2254.77     24.82 o 
   5   2   6     2133.27     2057.52     24.84 o 
   6   2   6      629.85      640.33     13.40 o 
   7   2   6      184.41      184.12      8.30 o 
   8   2   6      410.05      401.77     12.68 o 
   9   2   6       21.21       19.84      8.57 o 
  10   2   6       84.96      108.92     23.04 o 
   0   3   6        6.16        8.03      3.50 o 
   1   3   6      270.71      260.96      4.95 o 
   2   3   6     4523.36     4520.49     46.82 o 
   3   3   6       92.53       96.81      3.32 o 
   4   3   6      149.68      132.08      3.90 o 
   5   3   6       91.62       84.91      3.95 o 
   6   3   6      163.20      195.11      7.92 o 
   7   3   6        6.89        4.03      5.52 o 
   8   3   6      206.99      249.30      9.75 o 
   9   3   6       66.13       65.39      9.46 o 
  10   3   6       75.33       85.39     14.21 o 
   0   4   6      453.37      433.72     10.69 o 
   1   4   6      153.35      223.09      5.12 o 
   2   4   6     2058.65     1923.02     21.59 o 
   3   4   6      177.17      170.84      4.48 o 
   4   4   6      103.18       81.09      3.72 o 
   5   4   6       64.23       76.15      4.03 o 
   6   4   6      310.82      317.93     10.00 o 
   7   4   6       18.92       43.31      6.02 o 
   8   4   6      356.22      325.39     11.04 o 
   9   4   6       25.74       27.45      9.31 o 
  10   4   6       12.81        9.87     12.26 o 
   0   5   6     3348.40     3601.90     56.83 o 
   1   5   6     4505.38     4680.58     51.40 o 
   2   5   6     1593.05     1737.83     19.21 o 
   3   5   6     1463.79     1510.43     17.34 o 
   4   5   6      712.94      699.38     10.74 o 
   5   5   6      157.72      158.97      5.38 o 
   6   5   6      189.41      206.75      8.53 o 
   7   5   6      267.07      261.68      9.64 o 
   8   5   6       11.87        9.01      6.30 o 
   9   5   6      126.26      147.31     11.65 o 
  10   5   6       56.68       70.81     17.57 o 
   0   6   6      657.07      659.55     15.20 o 
   1   6   6      741.75      730.15     11.49 o 
   2   6   6      695.99      737.56     10.35 o 
   3   6   6       85.43       96.16      4.37 o 
   4   6   6      372.13      359.44      8.66 o 
   5   6   6      294.31      300.31      7.70 o 
   6   6   6       37.34       26.98      5.33 o 
   7   6   6      172.39      147.33      8.21 o 
   8   6   6       88.90       83.30      7.68 o 
   9   6   6       70.01       58.49      9.59 o 
  10   6   6       95.14      107.13     15.64 o 
   0   7   6      163.68      183.69      9.05 o 
   1   7   6      763.95      695.39     12.42 o 
   2   7   6      233.39      260.40      6.34 o 
   3   7   6       33.15       28.52      3.90 o 
   4   7   6      149.15      123.70      5.39 o 
   5   7   6      474.29      422.15     10.94 o 
   6   7   6      647.68      580.80     12.57 o 
   7   7   6       24.00       31.34      6.39 o 
   8   7   6       14.13        4.82      6.50 o 
   9   7   6      125.18      140.07     11.37 o 
   0   8   6        6.33       12.86      6.09 o 
   1   8   6       73.29       76.34      5.32 o 
   2   8   6      281.33      306.17      9.30 o 
   3   8   6      135.20      145.56      7.15 o 
   4   8   6      640.15      588.37     11.20 o 
   5   8   6       90.44       89.83      5.87 o 
   6   8   6      537.73      511.17     14.23 o 
   7   8   6       59.26       48.86      7.63 o 
   8   8   6       58.95       42.47      7.85 o 
   9   8   6        2.94       -8.61     10.40 o 
   0   9   6     3117.28     3091.32     52.46 o 
   1   9   6      877.40      888.45     14.86 o 
   2   9   6     1300.37     1288.74     18.80 o 
   3   9   6      451.56      443.55     10.72 o 
   4   9   6        9.66        1.99      4.68 o 
   5   9   6       45.65       47.02      5.59 o 
   6   9   6      170.73      168.77      9.46 o 
   7   9   6       32.04       32.73      8.09 o 
   8   9   6       16.13       14.79      8.16 o 
   0  10   6      103.58       86.97      8.66 o 
   1  10   6       22.66       26.86      5.37 o 
   2  10   6      837.46      777.67     14.07 o 
   3  10   6      337.99      345.06      9.78 o 
   4  10   6      248.90      244.42     10.32 o 
   5  10   6        4.57        1.21      5.26 o 
   6  10   6       79.03       69.93      8.00 o 
   7  10   6       92.62       99.44      9.82 o 
   8  10   6       33.33       65.42      9.76 o 
   0  11   6      191.50      193.73     11.36 o 
   1  11   6      214.44      197.38      8.05 o 
   2  11   6      444.30      444.74     11.41 o 
   3  11   6       19.38       20.14      5.85 o 
   4  11   6      129.77      137.73      7.60 o 
   5  11   6       62.95       60.54      6.57 o 
   6  11   6      282.71      296.34     14.27 o 
   7  11   6       15.53       10.42      8.39 o 
   0  12   6        3.72        8.81      7.72 o 
   1  12   6      208.03      199.83      8.54 o 
   2  12   6      330.86      330.96     10.49 o 
   3  12   6      152.52      160.61      8.19 o 
   4  12   6       46.18       48.13      6.89 o 
   5  12   6       85.32       81.93      7.74 o 
   6  12   6       56.95       83.51     22.81 o 
   0  13   6      154.48      151.81     13.09 o 
   1  13   6       48.68       44.61      7.33 o 
   2  13   6       20.38       16.65      6.74 o 
   3  13   6      361.42      371.76     13.05 o 
   4  13   6      119.63      128.55      9.39 o 
   5  13   6        2.05       18.65      7.62 o 
   0  14   6      106.41      105.97     13.46 o 
   1  14   6      104.37      111.86      9.11 o 
   2  14   6        5.61       10.07      7.14 o 
   3  14   6      393.54      392.62     16.53 o 
   1   0   7     2293.89     2205.02     31.73 o 
   2   0   7      670.88      635.88     11.91 o 
   3   0   7      584.74      613.44     20.84 o 
   4   0   7     1288.38     1352.54     27.99 o 
   5   0   7      953.13      950.50     22.59 o 
   6   0   7        4.85       -2.82      6.87 o 
   7   0   7     3231.41     3116.28     68.21 o 
   8   0   7        0.56       19.62      9.20 o 
   9   0   7      130.01      153.14     12.58 o 
  10   0   7      113.26      158.45     23.20 o 
  11   0   7        0.17        3.94     18.58 o 
   0   1   7     5266.17     4906.31     68.19 o 
   1   1   7     5705.19     5442.81     53.31 o 
   2   1   7      499.54      496.30      7.15 o 
   3   1   7      846.25      789.49     12.78 o 
   4   1   7      836.77      847.46     14.07 o 
   5   1   7      295.22      280.41      8.38 o 
   6   1   7      329.58      356.61     12.21 o 
   7   1   7      312.69      336.17     10.60 o 
   8   1   7       34.90       35.49      6.85 o 
   9   1   7      112.46      103.52      8.25 o 
  10   1   7       75.99       68.65     13.58 o 
   0   2   7        0.07       -1.23      2.65 o 
   1   2   7      276.72      268.65      6.04 o 
   2   2   7     1833.10     1839.16     19.32 o 
   3   2   7      295.47      297.30      5.35 o 
   4   2   7      389.88      390.72      7.41 o 
   5   2   7      172.05      191.62      6.32 o 
   6   2   7      174.42      166.52      7.60 o 
   7   2   7      696.31      725.88     16.57 o 
   8   2   7      124.80      120.93      8.06 o 
   9   2   7        2.60        8.45      6.60 o 
  10   2   7      176.39      193.90     16.96 o 
   0   3   7      282.43      239.02      8.00 o 
   1   3   7      771.74      794.90     10.05 o 
   2   3   7      515.88      468.18      7.00 o 
   3   3   7      187.07      140.86      4.06 o 
   4   3   7       57.29       62.96      3.17 o 
   5   3   7       76.52       73.06      3.73 o 
   6   3   7      708.26      651.51     13.89 o 
   7   3   7      311.40      291.92      9.96 o 
   8   3   7      168.69      166.17      8.67 o 
   9   3   7       34.85       50.54      7.66 o 
  10   3   7       91.22      106.49     14.70 o 
   0   4   7       70.17       68.94      5.01 o 
   1   4   7      964.87     1026.93     12.73 o 
   2   4   7     1980.35     1971.51     22.06 o 
   3   4   7     1519.11     1579.91     17.72 o 
   4   4   7      284.89      278.02      6.23 o 
   5   4   7       48.31       68.44      3.93 o 
   6   4   7      140.06      152.21      7.67 o 
   7   4   7      707.45      658.28     14.50 o 
   8   4   7       16.21        7.38      6.19 o 
   9   4   7      136.02      157.20      9.30 o 
  10   4   7       30.30       11.91     12.16 o 
   0   5   7       34.50       33.13      4.81 o 
   1   5   7     1440.32     1514.84     18.88 o 
   2   5   7     1457.62     1471.30     17.54 o 
   3   5   7      577.50      542.22     10.04 o 
   4   5   7      202.02      230.32      5.98 o 
   5   5   7      160.37      162.23      5.37 o 
   6   5   7      161.68      151.85      8.33 o 
   7   5   7      569.78      545.50     13.39 o 
   8   5   7      108.07       77.58      7.43 o 
   9   5   7       59.26       60.61      7.63 o 
  10   5   7       31.21        0.54     12.28 o 
   0   6   7       31.14       49.57      5.65 o 
   1   6   7       86.32       92.21      4.60 o 
   2   6   7      457.24      466.04      8.09 o 
   3   6   7      222.02      213.77      5.71 o 
   4   6   7     1220.06     1207.60     17.04 o 
   5   6   7      239.85      243.16      6.96 o 
   6   6   7      134.83      134.85      7.62 o 
   7   6   7      190.93      161.66      8.51 o 
   8   6   7        4.41        2.07      6.31 o 
   9   6   7       79.13       95.68      9.28 o 
  10   6   7        2.81       14.88     14.78 o 
   0   7   7        0.00        4.95      5.25 o 
   1   7   7       20.54       21.75      4.13 o 
   2   7   7       40.39       30.84      3.47 o 
   3   7   7     1068.15     1054.39     14.07 o 
   4   7   7       70.20       80.34      4.86 o 
   5   7   7      570.41      559.63     10.88 o 
   6   7   7      275.75      257.49     10.35 o 
   7   7   7      233.86      226.19      9.74 o 
   8   7   7       74.91       51.36      7.49 o 
   9   7   7       24.44       31.76      9.34 o 
   0   8   7      206.01      199.81     11.38 o 
   1   8   7     1491.90     1448.70     19.82 o 
   2   8   7      237.30      243.55      8.00 o 
   3   8   7      209.04      206.29      7.43 o 
   4   8   7       34.94       28.89      5.00 o 
   5   8   7      576.84      575.49     11.77 o 
   6   8   7      371.94      360.62     13.41 o 
   7   8   7      273.63      271.32     12.31 o 
   8   8   7       45.67       41.70      8.43 o 
   9   8   7       14.11       12.88     11.07 o 
   0   9   7      322.17      277.69     13.40 o 
   1   9   7        4.38       -0.01      4.75 o 
   2   9   7      671.69      630.60     12.55 o 
   3   9   7      437.12      401.69     10.27 o 
   4   9   7      140.57      149.73      6.98 o 
   5   9   7        5.78        5.90      5.77 o 
   6   9   7      108.56      121.58      9.51 o 
   7   9   7       52.89       42.52      8.33 o 
   8   9   7       23.79       31.54      9.27 o 
   0  10   7      173.70      164.06     10.37 o 
   1  10   7      552.38      498.86     12.18 o 
   2  10   7      244.86      224.57     10.55 o 
   3  10   7      400.16      389.00     14.65 o 
   4  10   7       19.06       11.73      6.73 o 
   5  10   7        0.52        0.76      5.24 o 
   6  10   7       56.22       48.19      8.45 o 
   7  10   7       34.12       32.33      8.56 o 
   8  10   7      117.40      144.70     11.52 o 
   0  11   7        0.58        1.23      7.24 o 
   1  11   7      463.04      465.63     11.55 o 
   2  11   7      238.99      253.56      9.47 o 
   3  11   7      361.39      355.86     10.53 o 
   4  11   7       33.27       33.05      6.00 o 
   5  11   7       59.53       70.06      8.98 o 
   6  11   7       52.85       59.34      9.67 o 
   7  11   7        3.29       -1.18      8.38 o 
   0  12   7      863.57      840.42     22.40 o 
   1  12   7       13.72       12.49      5.70 o 
   2  12   7       94.83      104.98      7.29 o 
   3  12   7      262.74      248.15     10.03 o 
   4  12   7      214.05      228.49     10.17 o 
   5  12   7      177.62      179.90      8.87 o 
   6  12   7      237.29      267.08     13.82 o 
   0  13   7       13.09       12.46      9.68 o 
   1  13   7       65.89       68.95      7.86 o 
   2  13   7        2.78        2.63      7.77 o 
   3  13   7       48.20       41.25      7.56 o 
   4  13   7      847.37      850.71     28.77 o 
   5  13   7       42.78       46.51      8.20 o 
   0  14   7       12.16        6.96     10.15 o 
   1  14   7      572.82      546.16     15.52 o 
   2  14   7        9.56        1.27      7.18 o 
   3  14   7       82.52       79.87      8.90 o 
   0   0   8    16113.86    15726.93    303.22 o 
   1   0   8       62.62       54.26      3.35 o 
   2   0   8     1468.43     1352.79     20.70 o 
   3   0   8      364.74      335.70     11.60 o 
   4   0   8        3.69       11.66      5.31 o 
   5   0   8      967.92      890.72     21.92 o 
   6   0   8      380.14      408.96     15.90 o 
   7   0   8      655.11      589.13     31.25 o 
   8   0   8     1678.09     1627.89     36.81 o 
   9   0   8       15.23        8.89      9.54 o 
  10   0   8        8.30        7.53     17.29 o 
   0   1   8      976.26      982.55     15.82 o 
   1   1   8      408.50      358.98      5.71 o 
   2   1   8      770.46      734.35      8.96 o 
   3   1   8     1500.72     1543.89     21.53 o 
   4   1   8     1456.78     1409.46     20.61 o 
   5   1   8      335.94      329.25      9.57 o 
   6   1   8      352.49      315.00      9.73 o 
   7   1   8      654.12      635.48     14.17 o 
   8   1   8      225.11      228.65     10.14 o 
   9   1   8      117.81      114.13      8.96 o 
  10   1   8       82.87       86.73     14.45 o 
   0   2   8        1.31       11.26      3.81 o 
   1   2   8      611.40      562.43      8.44 o 
   2   2   8     3409.18     3391.19     35.83 o 
   3   2   8      449.95      476.51      7.46 o 
   4   2   8      509.11      538.41      9.72 o 
   5   2   8      598.53      596.29     12.49 o 
   6   2   8       46.02       50.40      5.89 o 
   7   2   8     1217.54     1189.79     20.41 o 
   8   2   8      112.41      124.17      8.05 o 
   9   2   8        9.22       -4.56      7.40 o 
  10   2   8       40.75       42.45     13.24 o 
   0   3   8      385.97      474.34     11.39 o 
   1   3   8     1772.78     1736.31     18.57 o 
   2   3   8      466.18      439.69      6.85 o 
   3   3   8      299.35      287.76      5.77 o 
   4   3   8      108.57       97.56      3.66 o 
   5   3   8      262.04      261.93      7.94 o 
   6   3   8      790.98      795.15     15.68 o 
   7   3   8       40.03       46.84      6.28 o 
   8   3   8      374.94      397.97     12.84 o 
   9   3   8      199.58      208.94     10.51 o 
  10   3   8       60.11       40.37     13.34 o 
   0   4   8      299.65      292.44      9.38 o 
   1   4   8     1532.31     1616.96     18.56 o 
   2   4   8      503.71      534.53      8.39 o 
   3   4   8      666.33      667.18      9.41 o 
   4   4   8     1189.86     1167.07     14.84 o 
   5   4   8      164.40      162.94      5.01 o 
   6   4   8       47.67       52.88      6.23 o 
   7   4   8      135.43      138.49      7.87 o 
   8   4   8      124.64      145.82      8.60 o 
   9   4   8       35.57       33.13      7.21 o 
  10   4   8       54.08       53.87     13.60 o 
   0   5   8      228.10      212.98      8.19 o 
   1   5   8      218.94      214.57      5.84 o 
   2   5   8     1038.16      992.62     12.41 o 
   3   5   8      284.70      265.25      6.92 o 
   4   5   8       55.62       63.21      4.04 o 
   5   5   8       82.25       86.17      4.54 o 
   6   5   8      299.03      323.90     10.39 o 
   7   5   8      248.72      216.33      9.31 o 
   8   5   8       41.45       34.01      9.89 o 
   9   5   8       23.60       15.38      6.96 o 
  10   5   8       33.26       23.61     14.87 o 
   0   6   8      597.27      623.95     15.06 o 
   1   6   8      141.99      152.15      5.55 o 
   2   6   8     2019.06     2055.59     23.74 o 
   3   6   8        3.77        5.85      3.34 o 
   4   6   8      161.28      197.62      5.91 o 
   5   6   8      830.30      761.41     11.78 o 
   6   6   8       34.17       39.05      6.01 o 
   7   6   8       80.23       60.74      6.98 o 
   8   6   8       59.08       51.10      7.40 o 
   9   6   8       29.05       17.64      7.36 o 
   0   7   8        4.57        8.97      5.62 o 
   1   7   8      920.97      942.65     14.41 o 
   2   7   8      204.12      215.35      6.98 o 
   3   7   8     1012.30      939.21     13.85 o 
   4   7   8      318.64      336.00      8.29 o 
   5   7   8      313.59      300.85      7.62 o 
   6   7   8       37.63       29.21      6.07 o 
   7   7   8        1.55       -5.46      5.96 o 
   8   7   8        4.13        1.78      6.47 o 
   9   7   8       53.38       42.91      8.48 o 
   0   8   8      157.71      159.86      9.33 o 
   1   8   8      236.10      253.29      8.28 o 
   2   8   8      345.81      390.90      9.83 o 
   3   8   8      971.70      916.14     14.96 o 
   4   8   8      379.52      348.51      9.45 o 
   5   8   8      453.45      447.34     11.18 o 
   6   8   8       32.83       29.24      7.32 o 
   7   8   8       86.30       89.98      8.95 o 
   8   8   8      203.54      187.05     11.51 o 
   9   8   8       28.66       32.87      9.09 o 
   0   9   8       93.79       97.06      8.77 o 
   1   9   8      241.75      259.83      8.36 o 
   2   9   8       62.60       63.12      5.67 o 
   3   9   8      356.59      343.92     10.75 o 
   4   9   8       49.17       54.12      5.62 o 
   5   9   8      105.07       98.15      6.45 o 
   6   9   8        5.10       26.68      7.61 o 
   7   9   8       13.34       10.62      7.69 o 
   8   9   8       43.77       57.20      9.32 o 
   0  10   8        2.70       -3.08      6.73 o 
   1  10   8      158.92      160.74      7.34 o 
   2  10   8        9.79       18.07      5.16 o 
   3  10   8      800.22      751.32     14.08 o 
   4  10   8       52.95       59.05      6.05 o 
   5  10   8      123.09      116.87      7.49 o 
   6  10   8      100.84       79.51      9.77 o 
   7  10   8      103.27      121.01     14.23 o 
   8  10   8      404.28      380.36     16.07 o 
   0  11   8      150.69      181.11     11.37 o 
   1  11   8      137.42      134.00      7.68 o 
   2  11   8     1240.37     1167.82     22.23 o 
   3  11   8      208.27      185.38      8.20 o 
   4  11   8      193.90      181.25      8.36 o 
   5  11   8       28.67       28.07      6.10 o 
   6  11   8      179.68      191.50     11.77 o 
   7  11   8       21.26       32.64      9.11 o 
   0  12   8      648.96      626.17     19.60 o 
   1  12   8       80.69       84.37      6.89 o 
   2  12   8      193.05      186.61      8.59 o 
   3  12   8      245.66      237.94      9.94 o 
   4  12   8       37.56       45.55      7.26 o 
   5  12   8      729.30      733.06     20.72 o 
   6  12   8       24.63        3.19      8.48 o 
   0  13   8       19.52       10.59      8.56 o 
   1  13   8        5.87        6.24      5.96 o 
   2  13   8      104.77      106.75      7.73 o 
   3  13   8       33.72       19.41      6.41 o 
   4  13   8      194.26      189.96      9.95 o 
   5  13   8      136.01      147.12     11.40 o 
   0  14   8      278.67      281.29     17.39 o 
   1  14   8       31.77       40.88      7.98 o 
   2  14   8        9.76       -2.16      7.21 o 
   3  14   8       45.43       38.67      8.19 o 
   1   0   9        3.58       12.90      2.87 o 
   2   0   9     2728.30     2521.14     36.59 o 
   3   0   9      360.75      361.77     12.32 o 
   4   0   9      265.82      247.67     10.48 o 
   5   0   9       16.34        6.89      7.33 o 
   6   0   9      142.15      136.47     10.97 o 
   7   0   9      373.50      395.01     16.62 o 
   8   0   9       48.58       48.12     14.35 o 
   9   0   9        1.57      -12.37      8.86 o 
  10   0   9       11.86       -8.26     12.84 o 
   0   1   9     1236.77     1232.70     19.34 o 
   1   1   9     2971.13     2961.06     30.04 o 
   2   1   9       92.94      103.84      3.05 o 
   3   1   9      862.60      914.47     12.32 o 
   4   1   9      526.05      543.78     11.15 o 
   5   1   9      151.26      150.45      6.85 o 
   6   1   9      113.05      112.43      7.69 o 
   7   1   9      149.97      139.23      8.28 o 
   8   1   9      196.42      203.75      9.49 o 
   9   1   9      382.52      433.70     13.54 o 
  10   1   9        0.45       -8.62      9.11 o 
   0   2   9     1096.44     1153.11     18.40 o 
   1   2   9       63.00       61.14      3.07 o 
   2   2   9      478.52      506.58      7.36 o 
   3   2   9      172.26      186.84      4.66 o 
   4   2   9      134.66      129.34      5.02 o 
   5   2   9       75.86       79.37      5.85 o 
   6   2   9       63.38       46.48      6.46 o 
   7   2   9      359.31      366.97     13.68 o 
   8   2   9      111.09       97.81      7.76 o 
   9   2   9       36.59       38.00      8.40 o 
  10   2   9       33.25       27.75      9.89 o 
   0   3   9       82.22       99.74      4.60 o 
   1   3   9      730.76      789.36      9.93 o 
   2   3   9      961.04      901.24     11.07 o 
   3   3   9      607.97      587.25      8.44 o 
   4   3   9        0.48        3.00      2.54 o 
   5   3   9      249.20      266.29      9.36 o 
   6   3   9      450.82      416.03     11.74 o 
   7   3   9      466.74      460.23     12.52 o 
   8   3   9      856.40      826.10     17.36 o 
   9   3   9       47.24       38.18      7.29 o 
  10   3   9        1.23       -4.94      9.15 o 
   0   4   9      238.27      217.74     11.01 o 
   1   4   9     1108.07     1048.00     13.01 o 
   2   4   9      709.07      679.13     10.39 o 
   3   4   9     1461.23     1384.55     16.94 o 
   4   4   9      122.06      136.39      4.72 o 
   5   4   9      196.78      186.04      6.85 o 
   6   4   9      101.92      103.55      7.14 o 
   7   4   9      162.40      143.03      8.30 o 
   8   4   9       12.97        4.06      6.25 o 
   9   4   9       82.92       94.74      8.34 o 
  10   4   9       32.60       45.41     12.54 o 
   0   5   9      218.96      259.32      9.29 o 
   1   5   9      128.59      137.69      5.00 o 
   2   5   9       57.21       72.11      3.64 o 
   3   5   9      156.31      171.48      5.31 o 
   4   5   9      388.59      380.46      8.16 o 
   5   5   9      622.35      588.27     11.83 o 
   6   5   9      390.53      371.20     11.22 o 
   7   5   9        8.75       10.80      5.99 o 
   8   5   9      110.22       86.74      7.82 o 
   9   5   9       81.71      107.29      9.27 o 
  10   5   9       95.91      107.55     14.63 o 
   0   6   9     1441.81     1561.55     28.28 o 
   1   6   9      104.28      105.68      5.07 o 
   2   6   9      194.98      194.86      5.39 o 
   3   6   9      639.47      578.67     11.14 o 
   4   6   9      624.96      556.75      9.84 o 
   5   6   9      589.94      560.23     10.65 o 
   6   6   9       43.79       61.56      6.32 o 
   7   6   9       64.18       63.51      7.11 o 
   8   6   9       19.81        7.77      6.54 o 
   9   6   9      110.24      109.61      9.02 o 
   0   7   9       25.97       35.01      6.97 o 
   1   7   9      334.56      324.12      8.43 o 
   2   7   9      254.36      303.29      8.60 o 
   3   7   9       45.93       51.76      5.06 o 
   4   7   9      454.03      382.93     13.33 o 
   5   7   9      761.28      713.45     12.22 o 
   6   7   9       62.36       53.37      7.10 o 
   7   7   9      293.39      299.57     11.90 o 
   8   7   9       12.53        7.96      7.12 o 
   9   7   9      130.02      129.83     10.86 o 
   0   8   9      161.82      169.61      9.68 o 
   1   8   9       99.48      115.52      6.15 o 
   2   8   9       78.93       66.88      5.53 o 
   3   8   9      411.67      413.92     10.84 o 
   4   8   9      167.01      164.73      7.23 o 
   5   8   9       96.45       74.41      5.90 o 
   6   8   9       77.54       65.94      8.17 o 
   7   8   9       52.01       67.93      8.73 o 
   8   8   9        8.08        7.05      7.84 o 
   9   8   9      108.39      102.57     10.52 o 
   0   9   9       18.62        9.05      6.84 o 
   1   9   9      306.75      275.17      9.13 o 
   2   9   9      263.74      244.81      8.21 o 
   3   9   9      256.52      242.23      8.23 o 
   4   9   9      937.88      895.66     15.26 o 
   5   9   9      283.58      253.81     10.10 o 
   6   9   9       34.75       39.98      7.84 o 
   7   9   9       58.68       62.72     12.16 o 
   8   9   9       19.95       13.07      8.70 o 
   0  10   9      266.29      234.37     13.20 o 
   1  10   9      230.76      208.35      8.54 o 
   2  10   9      802.13      782.10     14.31 o 
   3  10   9      368.37      350.60     10.12 o 
   4  10   9      109.59      115.07      7.23 o 
   5  10   9      138.30      138.09      7.97 o 
   6  10   9        7.85       10.95      7.70 o 
   7  10   9      245.76      254.08     15.03 o 
   0  11   9      135.52      131.07     10.38 o 
   1  11   9      223.16      217.32      9.15 o 
   2  11   9      331.59      332.73     10.27 o 
   3  11   9      176.70      157.84      7.95 o 
   4  11   9      145.45      152.08      9.06 o 
   5  11   9       16.53       17.62      7.03 o 
   6  11   9      120.55      138.25     12.37 o 
   7  11   9       66.03       76.95     10.50 o 
   0  12   9        2.68        0.67      7.92 o 
   1  12   9       83.47       76.81      6.91 o 
   2  12   9      515.45      510.41     13.41 o 
   3  12   9      571.23      543.75     13.11 o 
   4  12   9       77.97       73.92      7.15 o 
   5  12   9       44.21       45.75     10.46 o 
   6  12   9       71.57       60.20      9.73 o 
   0  13   9       58.96       58.80      9.79 o 
   1  13   9      597.16      572.60     13.83 o 
   2  13   9        7.08        4.39      6.03 o 
   3  13   9      184.92      191.92     10.64 o 
   4  13   9      345.08      358.04     12.49 o 
   0  14   9        2.68        7.25     10.29 o 
   1  14   9      117.28      116.29      9.40 o 
   2  14   9      103.71       99.86      9.32 o 
   0   0  10     4847.15     5347.86    105.74 o 
   1   0  10     1955.27     2120.99     31.35 o 
   2   0  10      459.68      411.39      9.14 o 
   3   0  10      512.22      528.48     12.21 o 
   4   0  10       89.99      101.74      7.75 o 
   5   0  10      362.83      371.69     14.84 o 
   6   0  10       85.80      118.86     10.27 o 
   7   0  10      118.58      119.53     10.82 o 
   8   0  10        0.80       -6.06      9.47 o 
   9   0  10        3.32       -5.84      9.52 o 
  10   0  10       48.28       43.68     14.60 o 
   0   1  10     8578.27     8788.69    121.31 o 
   1   1  10      674.24      701.94      9.01 o 
   2   1  10      618.00      702.02      9.09 o 
   3   1  10     1400.30     1374.69     15.36 o 
   4   1  10      125.20      109.92      5.93 o 
   5   1  10      295.23      321.55      9.61 o 
   6   1  10      432.40      437.45     13.17 o 
   7   1  10        5.50        4.34      5.61 o 
   8   1  10       92.21      113.67      8.09 o 
   9   1  10      101.40      104.85      9.02 o 
  10   1  10       71.21       61.78     10.82 o 
   0   2  10     1716.42     1686.33     25.72 o 
   1   2  10     3111.49     3079.83     34.58 o 
   2   2  10      254.90      263.18      5.38 o 
   3   2  10      161.61      150.40      3.96 o 
   4   2  10      167.78      168.91      5.62 o 
   5   2  10      102.72      105.13      6.45 o 
   6   2  10      395.69      391.07     12.43 o 
   7   2  10      115.66      121.79      7.64 o 
   8   2  10       95.18       93.25      7.81 o 
   9   2  10       69.44       64.98      7.92 o 
  10   2  10       22.38       19.82      9.89 o 
   0   3  10      813.64      789.62     14.29 o 
   1   3  10      517.11      528.19      7.74 o 
   2   3  10     1495.21     1471.79     17.30 o 
   3   3  10      335.26      337.14      6.44 o 
   4   3  10      374.29      384.96      7.06 o 
   5   3  10      198.96      239.75      9.14 o 
   6   3  10      184.00      194.54      8.53 o 
   7   3  10      114.75      126.60      7.79 o 
   8   3  10      296.33      326.09     11.51 o 
   9   3  10        4.83       -9.07      6.65 o 
  10   3  10       32.17       22.41      9.93 o 
   0   4  10      409.95      488.05     13.85 o 
   1   4  10      590.31      638.86      8.90 o 
   2   4  10      160.03      185.64      5.09 o 
   3   4  10      558.11      511.52      8.70 o 
   4   4  10      134.72      147.08      4.76 o 
   5   4  10      558.35      514.97     12.40 o 
   6   4  10      274.33      263.60      9.57 o 
   7   4  10      590.14      585.69     14.13 o 
   8   4  10       49.12       46.71      7.24 o 
   9   4  10        7.24       -7.84      6.71 o 
  10   4  10       71.37       64.40     11.69 o 
   0   5  10     1914.72     2000.14     34.22 o 
   1   5  10     1066.88     1062.04     14.72 o 
   2   5  10      482.39      457.44      7.86 o 
   3   5  10      575.95      617.52     10.13 o 
   4   5  10      812.57      769.83     11.30 o 
   5   5  10      247.96      230.16      9.45 o 
   6   5  10      133.17      127.87      7.54 o 
   7   5  10      472.57      448.04     14.14 o 
   8   5  10       69.06       50.09      7.33 o 
   9   5  10        2.17       -8.35      6.82 o 
  10   5  10       72.83       93.49     11.68 o 
   0   6  10      332.55      345.35     11.79 o 
   1   6  10      633.08      609.33     10.83 o 
   2   6  10      115.34      107.53      5.31 o 
   3   6  10      390.60      356.99      7.82 o 
   4   6  10       12.43        4.75      3.98 o 
   5   6  10      488.26      447.50     11.82 o 
   6   6  10       59.61       44.13      6.48 o 
   7   6  10      126.31      131.50      8.38 o 
   8   6  10       57.98       62.59      7.60 o 
   9   6  10       21.85       11.41      8.80 o 
   0   7  10      178.50      177.80      9.69 o 
   1   7  10      252.55      258.60      7.64 o 
   2   7  10      690.92      673.84     12.17 o 
   3   7  10      680.25      681.63     14.00 o 
   4   7  10      499.62      496.51     12.14 o 
   5   7  10      343.73      308.48     10.88 o 
   6   7  10      510.34      482.48     15.12 o 
   7   7  10       21.16       30.48      7.87 o 
   8   7  10       11.10        5.39      7.81 o 
   9   7  10      121.50      132.01     11.03 o 
   0   8  10      200.12      214.11     10.65 o 
   1   8  10        8.34        8.18      4.72 o 
   2   8  10      342.93      359.56      9.59 o 
   3   8  10      208.29      203.66      7.46 o 
   4   8  10        3.39        4.18      4.54 o 
   5   8  10       19.43       23.54      6.28 o 
   6   8  10       99.09       84.16      8.76 o 
   7   8  10      110.90      127.01     10.52 o 
   8   8  10        9.45        7.01      8.02 o 
   0   9  10       80.85       69.12      8.26 o 
   1   9  10      180.94      184.65      7.87 o 
   2   9  10      847.28      865.26     14.83 o 
   3   9  10      551.64      502.24     11.42 o 
   4   9  10      262.56      265.68      9.27 o 
   5   9  10      358.87      372.05     12.68 o 
   6   9  10       55.26       66.19      8.69 o 
   7   9  10      160.81      165.35     12.24 o 
   8   9  10       33.10       27.21      9.04 o 
   0  10  10        0.00       -2.62      6.82 o 
   1  10  10      243.58      220.78      8.27 o 
   2  10  10      222.80      214.88      8.29 o 
   3  10  10      519.28      499.77     11.88 o 
   4  10  10      276.45      270.03      9.26 o 
   5  10  10       18.38       17.95      7.56 o 
   6  10  10        6.07       11.12      7.71 o 
   7  10  10       71.27       75.95      9.91 o 
   0  11  10      210.79      194.58     11.85 o 
   1  11  10      280.15      279.54     13.15 o 
   2  11  10      728.20      681.08     14.02 o 
   3  11  10      119.19      114.36      7.27 o 
   4  11  10       72.28       68.81      6.72 o 
   5  11  10       61.27       49.33      8.80 o 
   6  11  10      166.42      159.23     11.50 o 
   0  12  10      967.50      998.38     29.84 o 
   1  12  10       82.03       76.44      6.97 o 
   2  12  10       91.87       99.71      7.75 o 
   3  12  10       10.64       14.83      6.00 o 
   4  12  10       30.58       21.80      7.23 o 
   5  12  10        4.45        3.79      7.97 o 
   0  13  10        0.86        3.39      8.51 o 
   1  13  10      395.93      393.44     12.08 o 
   2  13  10      180.36      183.44      9.12 o 
   3  13  10       76.82       72.76      7.92 o 
   4  13  10      233.73      224.37     12.26 o 
   0  14  10      657.85      634.80     23.78 o 
   1  14  10       30.36       23.97      7.73 o 
   2  14  10       91.63       96.37      9.28 o 
   1   0  11        1.15        1.49      3.05 o 
   2   0  11      657.31      601.45     11.79 o 
   3   0  11      460.85      496.22     10.29 o 
   4   0  11       51.76       39.60      6.73 o 
   5   0  11      368.13      392.04     15.33 o 
   6   0  11      146.34      133.86     10.84 o 
   7   0  11      231.33      231.68     13.43 o 
   8   0  11        6.56        2.61      9.01 o 
   9   0  11        6.51       10.54     16.16 o 
  10   0  11       35.34       52.43     15.20 o 
   0   1  11       92.73      111.22      5.00 o 
   1   1  11     4083.20     4026.08     42.36 o 
   2   1  11      217.50      216.29      4.92 o 
   3   1  11      134.84      140.41      3.92 o 
   4   1  11      188.34      194.89      7.14 o 
   5   1  11      156.10      140.23      7.22 o 
   6   1  11      496.55      497.89     12.82 o 
   7   1  11      118.96      117.31      7.65 o 
   8   1  11      154.52      166.17      9.13 o 
   9   1  11      229.43      213.57     10.97 o 
  10   1  11       40.05       36.55     10.39 o 
   0   2  11     6758.98     6969.81     97.06 o 
   1   2  11      498.16      539.84      8.77 o 
   2   2  11      830.83      900.51     11.22 o 
   3   2  11      779.90      764.52     10.04 o 
   4   2  11      251.93      276.95      5.97 o 
   5   2  11      905.51      891.48     16.38 o 
   6   2  11       19.05       21.01      5.89 o 
   7   2  11       41.10       36.66      6.77 o 
   8   2  11       44.47       38.63      7.10 o 
   9   2  11      133.94      137.32      9.29 o 
  10   2  11        2.89        5.80      9.68 o 
   0   3  11     1688.21     1769.36     27.38 o 
   1   3  11      379.01      364.90      6.57 o 
   2   3  11      140.70      137.31      4.12 o 
   3   3  11      352.58      347.70      6.73 o 
   4   3  11     1266.21     1177.70     14.33 o 
   5   3  11      832.77      751.58     14.97 o 
   6   3  11       53.67       60.29      6.53 o 
   7   3  11      233.05      224.93      9.50 o 
   8   3  11       62.88       65.65      7.52 o 
   9   3  11       27.67       33.27      7.46 o 
  10   3  11       25.24       23.51     10.97 o 
   0   4  11      262.85      286.96      8.34 o 
   1   4  11      742.24      810.46     11.15 o 
   2   4  11      478.74      495.51      9.11 o 
   3   4  11     1349.70     1297.13     15.51 o 
   4   4  11      171.18      172.03      5.58 o 
   5   4  11      276.29      253.47      9.15 o 
   6   4  11      255.02      246.90      9.42 o 
   7   4  11       10.57        7.22      6.04 o 
   8   4  11      147.00      138.68      8.72 o 
   9   4  11       99.48      101.55      8.66 o 
  10   4  11       99.94       96.19     11.66 o 
   0   5  11      102.84      120.55      7.13 o 
   1   5  11       51.79       54.47      4.19 o 
   2   5  11      139.30      165.83      4.90 o 
   3   5  11     1555.99     1617.63     18.83 o 
   4   5  11      137.20      158.88      5.39 o 
   5   5  11      232.20      217.02      8.72 o 
   6   5  11      135.99      125.70      7.60 o 
   7   5  11      365.74      357.41     11.81 o 
   8   5  11      137.47      135.67      8.92 o 
   9   5  11        5.91        6.48      7.15 o 
   0   6  11       64.36       79.29      6.98 o 
   1   6  11      167.41      154.34      5.99 o 
   2   6  11      899.45      861.09     13.54 o 
   3   6  11      339.13      328.24      9.65 o 
   4   6  11      309.15      307.13      7.94 o 
   5   6  11      373.16      332.22     13.86 o 
   6   6  11      371.06      354.50     11.38 o 
   7   6  11       58.50       46.82     10.56 o 
   8   6  11       29.70       22.63      7.44 o 
   9   6  11       44.47       52.57      8.73 o 
   0   7  11      438.32      476.56     14.35 o 
   1   7  11      140.66      150.40      6.34 o 
   2   7  11     1006.55     1004.53     15.48 o 
   3   7  11     1141.56     1153.32     17.08 o 
   4   7  11       60.76       53.83      4.98 o 
   5   7  11      423.49      400.41     13.76 o 
   6   7  11       75.37       55.04      8.01 o 
   7   7  11      128.32      110.05      9.71 o 
   8   7  11      102.25      108.75     11.67 o 
   9   7  11       30.87       32.29      9.18 o 
   0   8  11       42.46       35.94      7.35 o 
   1   8  11      106.76      121.14      6.46 o 
   2   8  11       12.96       18.18      5.17 o 
   3   8  11      170.27      149.35      7.06 o 
   4   8  11      143.04      164.77      6.98 o 
   5   8  11       82.51       79.99      9.39 o 
   6   8  11       41.44       33.76      7.81 o 
   7   8  11      158.66      175.50     11.15 o 
   8   8  11       61.36       56.62      9.26 o 
   0   9  11      853.62      775.37     19.54 o 
   1   9  11      372.27      392.33     10.29 o 
   2   9  11      168.64      193.22      7.65 o 
   3   9  11      609.86      633.03     13.75 o 
   4   9  11      180.90      209.36      8.06 o 
   5   9  11      106.95      101.26      9.06 o 
   6   9  11      125.41      123.19     11.84 o 
   7   9  11       67.58       58.65      9.12 o 
   8   9  11      110.82      129.92     11.41 o 
   0  10  11        0.45       -2.22      7.01 o 
   1  10  11      204.94      178.84      7.88 o 
   2  10  11      254.67      271.39      9.18 o 
   3  10  11      121.50      115.85      7.00 o 
   4  10  11       72.74       73.29      7.52 o 
   5  10  11       63.87       56.99      8.46 o 
   6  10  11      411.76      386.96     19.30 o 
   7  10  11       60.85       73.49     12.30 o 
   0  11  11       16.93       -0.57      8.76 o 
   1  11  11       57.06       68.66      6.52 o 
   2  11  11      327.17      351.82     10.67 o 
   3  11  11       96.35      108.33      7.24 o 
   4  11  11      198.17      204.96      9.28 o 
   5  11  11       22.36       27.78      8.20 o 
   6  11  11       54.41       53.25      9.54 o 
   0  12  11      207.05      216.72     13.13 o 
   1  12  11      246.20      249.93     10.17 o 
   2  12  11      117.88      115.76      7.66 o 
   3  12  11      155.21      169.38      8.55 o 
   4  12  11        8.70        3.01      6.07 o 
   5  12  11       37.12       30.85      8.90 o 
   0  13  11        0.50       11.22     10.21 o 
   1  13  11      133.52      129.20      8.54 o 
   2  13  11      291.09      301.35     10.94 o 
   3  13  11       35.56       21.90      7.93 o 
   4  13  11       44.25       34.52      7.17 o 
   0  14  11       12.71        0.06     10.47 o 
   1  14  11       13.40        7.51      7.25 o 
   0   0  12     2696.23     2549.22     53.24 o 
   1   0  12     1756.27     1747.08     26.96 o 
   2   0  12      961.16      895.06     15.82 o 
   3   0  12       11.32       24.18      3.41 o 
   4   0  12      316.20      342.31     14.04 o 
   5   0  12      342.66      319.60     13.99 o 
   6   0  12      105.81      109.54     10.34 o 
   7   0  12      306.92      281.67     14.57 o 
   8   0  12       27.62       16.52      9.39 o 
   9   0  12        1.24       -7.07      9.67 o 
  10   0  12        1.91        2.94     15.29 o 
   0   1  12     2145.98     2248.32     33.61 o 
   1   1  12     1131.50     1150.09     15.00 o 
   2   1  12      840.83      873.05     11.01 o 
   3   1  12      281.06      288.08      5.82 o 
   4   1  12      286.09      325.26      9.64 o 
   5   1  12      318.73      299.09     11.94 o 
   6   1  12      175.00      175.93      8.32 o 
   7   1  12      863.28      802.72     16.51 o 
   8   1  12      224.96      249.42     11.15 o 
   9   1  12       30.66       16.62      7.26 o 
  10   1  12       43.75       51.33      9.16 o 
   0   2  12      988.18      982.57     17.06 o 
   1   2  12     2475.26     2506.12     29.02 o 
   2   2  12     1233.38     1255.35     14.68 o 
   3   2  12      242.92      286.98      5.98 o 
   4   2  12     1435.63     1410.15     21.68 o 
   5   2  12      151.25      141.99      7.38 o 
   6   2  12      804.52      758.28     15.55 o 
   7   2  12        6.74        6.79      6.37 o 
   8   2  12      101.31       88.64      8.17 o 
   9   2  12      142.21      141.94      9.38 o 
  10   2  12      178.75      190.38     11.74 o 
   0   3  12      251.22      251.92      7.96 o 
   1   3  12      135.67      150.01      4.35 o 
   2   3  12       30.91       35.32      3.03 o 
   3   3  12     1734.19     1768.79     22.29 o 
   4   3  12      339.99      327.02      7.29 o 
   5   3  12      105.35      110.50      6.92 o 
   6   3  12       96.67       84.04      7.58 o 
   7   3  12      386.13      350.60     11.50 o 
   8   3  12       82.47       83.62      7.99 o 
   9   3  12       39.49       38.53      7.76 o 
  10   3  12      111.90      123.98     10.62 o 
   0   4  12       31.05       41.13      4.29 o 
   1   4  12      365.75      368.86      6.96 o 
   2   4  12      363.11      350.78      9.20 o 
   3   4  12       75.48       71.36      4.20 o 
   4   4  12      178.05      172.79      5.67 o 
   5   4  12      250.24      234.72      8.97 o 
   6   4  12       35.01       28.76      5.92 o 
   7   4  12        4.72        2.16      6.09 o 
   8   4  12      138.12      129.08      8.80 o 
   9   4  12      110.98      108.33      8.94 o 
   0   5  12        0.06       -2.85      5.54 o 
   1   5  12      203.76      226.29      6.58 o 
   2   5  12       26.27       24.13      3.64 o 
   3   5  12      408.40      440.41      8.49 o 
   4   5  12     3049.82     2907.07     31.35 o 
   5   5  12        4.97       12.95      5.39 o 
   6   5  12       39.22       49.41      6.33 o 
   7   5  12       32.07       24.31      6.50 o 
   8   5  12       48.23       47.58      7.47 o 
   9   5  12       46.51       40.89      7.99 o 
   0   6  12        3.32       14.19      6.21 o 
   1   6  12       50.57       44.76      4.96 o 
   2   6  12      113.79      119.49      5.73 o 
   3   6  12      955.72      842.10     15.40 o 
   4   6  12      389.02      353.19     13.23 o 
   5   6  12       62.09       72.85      7.56 o 
   6   6  12      256.04      264.16     11.79 o 
   7   6  12      110.05       97.52      9.99 o 
   8   6  12       33.08       43.40      8.47 o 
   9   6  12       29.09       25.25      8.88 o 
   0   7  12      396.74      382.88     13.57 o 
   1   7  12      220.47      214.89      7.37 o 
   2   7  12       51.94       64.17      5.69 o 
   3   7  12      428.79      400.34      9.86 o 
   4   7  12      678.30      668.39     12.32 o 
   5   7  12     1587.37     1448.27     30.38 o 
   6   7  12      236.08      216.53     11.32 o 
   7   7  12       55.80       76.60      9.18 o 
   8   7  12      114.07      117.81     10.43 o 
   0   8  12       39.47       49.52      7.70 o 
   1   8  12      628.74      568.09     11.77 o 
   2   8  12        7.61        6.66      4.74 o 
   3   8  12      104.00       92.48      5.96 o 
   4   8  12      133.08      120.29      6.37 o 
   5   8  12       36.11       44.74      7.69 o 
   6   8  12       92.50       72.30      8.66 o 
   7   8  12       54.65       39.45      8.48 o 
   8   8  12        2.42       -1.17      8.23 o 
   0   9  12      603.58      563.80     21.71 o 
   1   9  12      325.56      323.73     10.64 o 
   2   9  12      274.98      302.30     11.43 o 
   3   9  12      254.64      246.71      8.95 o 
   4   9  12      258.15      257.86      8.73 o 
   5   9  12      285.33      277.22     12.65 o 
   6   9  12      169.88      143.78     12.17 o 
   7   9  12       56.42       55.00     11.19 o 
   0  10  12       44.16       44.50      8.27 o 
   1  10  12       29.75       29.92      5.93 o 
   2  10  12      257.06      238.68      8.80 o 
   3  10  12      279.58      236.33      8.88 o 
   4  10  12      364.74      369.20     10.68 o 
   5  10  12       10.65       13.65      7.55 o 
   6  10  12       78.69       77.06      9.53 o 
   7  10  12       33.02       22.81     10.04 o 
   0  11  12      264.76      264.53     15.24 o 
   1  11  12      143.70      146.85      7.86 o 
   2  11  12       54.44       45.42      6.21 o 
   3  11  12       53.45       61.76      6.64 o 
   4  11  12       45.61       48.45      7.98 o 
   5  11  12      338.16      347.49     19.33 o 
   6  11  12       25.89       25.33      8.94 o 
   0  12  12      414.16      406.52     16.87 o 
   1  12  12      231.79      248.50     10.30 o 
   2  12  12       26.27       25.89      6.26 o 
   3  12  12      142.19      143.85      8.39 o 
   4  12  12       76.95       78.99      8.28 o 
   5  12  12      100.26       86.12     10.27 o 
   0  13  12       48.35       52.17     10.96 o 
   1  13  12       89.00      100.66      7.91 o 
   2  13  12      100.54       94.89      8.36 o 
   3  13  12       16.35        4.04      6.44 o 
   1   0  13      219.69      204.98      7.04 o 
   2   0  13      186.33      171.97      6.36 o 
   3   0  13       70.05       78.94      5.52 o 
   4   0  13      982.84      874.44     22.53 o 
   5   0  13       68.77       85.33      9.44 o 
   6   0  13      607.51      560.44     19.08 o 
   7   0  13      168.83      163.53     12.23 o 
   8   0  13      119.39      121.64     12.17 o 
   9   0  13        0.12      -12.84     10.34 o 
  10   0  13       87.10       80.80     13.33 o 
   0   1  13      848.40      940.19     17.62 o 
   1   1  13      639.07      656.07     10.32 o 
   2   1  13     1239.35     1241.75     14.66 o 
   3   1  13      351.18      339.93      6.66 o 
   4   1  13        0.76        8.90      4.70 o 
   5   1  13       83.65       85.45      6.60 o 
   6   1  13      221.37      213.24      8.99 o 
   7   1  13      205.91      223.46      9.66 o 
   8   1  13       45.92       52.71      7.95 o 
   9   1  13       85.01       92.15      8.86 o 
  10   1  13       69.90       73.86      9.17 o 
   0   2  13        1.14        9.32      3.76 o 
   1   2  13      676.66      771.88     11.52 o 
   2   2  13      216.31      224.32      5.41 o 
   3   2  13      402.82      443.50      8.23 o 
   4   2  13      369.11      353.92     10.21 o 
   5   2  13      289.18      278.03      9.57 o 
   6   2  13      279.06      268.89     11.47 o 
   7   2  13      133.58      126.98      8.23 o 
   8   2  13      146.28      152.48      9.24 o 
   9   2  13       22.66       27.01      7.60 o 
  10   2  13      119.39      112.70     10.49 o 
   0   3  13      411.41      420.04     10.52 o 
   1   3  13       83.75       91.35      3.82 o 
   2   3  13       64.89       57.37      3.52 o 
   3   3  13      375.10      363.72      7.34 o 
   4   3  13      800.51      781.92     15.13 o 
   5   3  13      648.43      605.92     13.84 o 
   6   3  13       18.89       14.47      5.65 o 
   7   3  13      102.49       96.15      7.81 o 
   8   3  13      160.00      156.52      9.27 o 
   9   3  13       61.46       52.90      8.17 o 
   0   4  13       37.97       44.13      4.62 o 
   1   4  13       57.85       75.53      3.98 o 
   2   4  13      637.19      630.65     10.65 o 
   3   4  13     1347.73     1308.46     15.95 o 
   4   4  13        9.85       13.87      4.56 o 
   5   4  13      593.95      543.14     14.16 o 
   6   4  13        8.49        3.87      5.63 o 
   7   4  13      487.03      483.97     13.47 o 
   8   4  13       29.10       14.64      6.87 o 
   9   4  13       64.34       73.94      8.55 o 
   0   5  13       50.32       57.58      6.44 o 
   1   5  13      468.82      472.63     10.22 o 
   2   5  13      514.15      502.28      9.86 o 
   3   5  13       68.41       77.84      4.74 o 
   4   5  13      897.52      822.17     13.96 o 
   5   5  13      207.93      201.16      8.55 o 
   6   5  13      166.74      146.39      8.85 o 
   7   5  13      163.91      177.61     10.65 o 
   8   5  13       19.85       26.65      7.20 o 
   9   5  13        2.76      -10.99      7.33 o 
   0   6  13       14.94       29.80      8.61 o 
   1   6  13      403.04      417.26      9.61 o 
   2   6  13        2.81        5.23      4.28 o 
   3   6  13     1693.97     1603.85     22.52 o 
   4   6  13        9.99        4.37      4.50 o 
   5   6  13      675.65      608.04     16.13 o 
   6   6  13      536.87      496.51     15.36 o 
   7   6  13       19.18       27.58      7.77 o 
   8   6  13       45.69       44.05      8.63 o 
   9   6  13       16.84       26.73      9.23 o 
   0   7  13      171.42      164.28      9.71 o 
   1   7  13      105.48       98.03      6.30 o 
   2   7  13      250.53      245.43      7.86 o 
   3   7  13      143.22      114.32      6.45 o 
   4   7  13       68.73       64.94      5.63 o 
   5   7  13      258.25      258.25     11.63 o 
   6   7  13      102.67       96.34      9.00 o 
   7   7  13       17.39       27.59      7.99 o 
   8   7  13       10.63        6.45      8.25 o 
   0   8  13      141.04      139.00      9.43 o 
   1   8  13      866.61      804.66     14.01 o 
   2   8  13      597.69      553.99     12.34 o 
   3   8  13      214.42      219.27      7.80 o 
   4   8  13      290.99      267.65     16.71 o 
   5   8  13      375.61      349.79     19.55 o 
   6   8  13       15.08       18.61      7.48 o 
   7   8  13      397.65      410.95     15.71 o 
   8   8  13       54.30       73.31      9.96 o 
   0   9  13      455.09      426.41     15.03 o 
   1   9  13      149.91      154.67      7.26 o 
   2   9  13       43.27       32.68      8.26 o 
   3   9  13      212.56      217.52      9.33 o 
   4   9  13      150.18      162.98      7.96 o 
   5   9  13      255.36      241.95     12.10 o 
   6   9  13      145.47      137.50     10.36 o 
   7   9  13       10.92        5.63      8.30 o 
   0  10  13      105.71      100.26      9.75 o 
   1  10  13      503.25      482.56     11.85 o 
   2  10  13       10.53       13.17      5.51 o 
   3  10  13        8.07        3.31      5.56 o 
   4  10  13       98.89      107.21      8.87 o 
   5  10  13      293.94      279.23     13.21 o 
   6  10  13      118.35      115.14     10.40 o 
   7  10  13       56.95       63.05     10.04 o 
   0  11  13       81.94       95.53     10.09 o 
   1  11  13       33.26       35.17      6.17 o 
   2  11  13       19.80       29.13      6.09 o 
   3  11  13       92.48      116.85      7.87 o 
   4  11  13       26.26       29.93      6.94 o 
   5  11  13      183.89      171.12     11.65 o 
   6  11  13       44.58       33.06      9.11 o 
   0  12  13       24.81       18.46     12.88 o 
   1  12  13       18.75       15.16      6.13 o 
   2  12  13       58.59       61.45      7.01 o 
   3  12  13      227.80      232.42     10.24 o 
   4  12  13       90.80       88.50      8.92 o 
   0  13  13      138.02      141.18     12.47 o 
   1  13  13       88.73      106.21      8.19 o 
   2  13  13        7.97       -0.76      6.76 o 
   3  13  13       32.78       32.75      7.16 o 
   0   0  14     1733.71     1670.30     37.48 o 
   1   0  14     1468.18     1418.99     25.80 o 
   2   0  14      125.91      124.29      5.90 o 
   3   0  14        0.01        3.90      3.82 o 
   4   0  14      183.96      212.52     11.63 o 
   5   0  14        2.05        7.83      7.69 o 
   6   0  14       99.45       84.09      9.79 o 
   7   0  14      560.10      564.50     20.07 o 
   8   0  14      596.43      595.38     21.70 o 
   9   0  14        3.04        2.00     11.43 o 
  10   0  14       37.11       -0.61     12.87 o 
   0   1  14        0.15       -2.97      3.67 o 
   1   1  14     1592.33     1681.25     20.91 o 
   2   1  14       13.19        9.89      2.82 o 
   3   1  14      310.49      332.23      6.78 o 
   4   1  14      798.80      792.02     15.33 o 
   5   1  14     1200.00     1125.51     19.55 o 
   6   1  14      332.86      340.71     10.97 o 
   7   1  14      100.88       93.17      8.30 o 
   8   1  14       33.82       34.17      7.56 o 
   9   1  14      121.06      124.74      9.55 o 
   0   2  14      123.97      104.88      5.77 o 
   1   2  14     1048.55     1018.51     16.49 o 
   2   2  14      378.00      369.96      7.20 o 
   3   2  14      179.54      184.40      5.17 o 
   4   2  14     1360.30     1285.18     20.84 o 
   5   2  14      147.68      150.58      7.85 o 
   6   2  14      173.14      145.46      8.01 o 
   7   2  14      220.50      217.19      9.74 o 
   8   2  14       44.73       29.82      7.24 o 
   9   2  14        4.05       -5.49      7.10 o 
   0   3  14      446.49      430.07     16.25 o 
   1   3  14      829.56      865.43     11.61 o 
   2   3  14      407.48      397.36      7.77 o 
   3   3  14      462.42      463.17      8.39 o 
   4   3  14      217.04      222.43      8.40 o 
   5   3  14     1048.18      992.60     18.00 o 
   6   3  14     1301.25     1166.83     20.50 o 
   7   3  14      314.72      292.64     14.03 o 
   8   3  14       38.54       31.74      7.23 o 
   9   3  14       78.32       65.85      8.58 o 
   0   4  14       91.17      102.21      5.94 o 
   1   4  14      915.06      921.91     12.32 o 
   2   4  14       21.12       31.71      3.56 o 
   3   4  14      331.37      326.29      7.40 o 
   4   4  14      392.41      358.10     10.58 o 
   5   4  14       21.12       19.47      5.50 o 
   6   4  14      844.50      833.68     16.93 o 
   7   4  14       13.90       17.49      6.51 o 
   8   4  14       49.38       46.88      7.62 o 
   9   4  14       27.62       20.44      7.76 o 
   0   5  14      155.91      175.66      8.85 o 
   1   5  14      577.92      544.57     10.53 o 
   2   5  14      321.58      311.14      8.55 o 
   3   5  14      866.43      817.22     13.33 o 
   4   5  14      260.69      281.51     10.24 o 
   5   5  14      756.36      702.44     16.04 o 
   6   5  14       93.80       96.16      8.82 o 
   7   5  14       58.59       65.19      8.03 o 
   8   5  14       66.99       46.04      8.29 o 
   9   5  14       71.77       82.82     10.29 o 
   0   6  14        7.74        5.14      6.06 o 
   1   6  14      741.89      694.37     13.12 o 
   2   6  14      593.12      597.57     11.54 o 
   3   6  14       50.84       47.74      4.93 o 
   4   6  14      519.01      507.12     14.92 o 
   5   6  14      182.62      182.74     10.10 o 
   6   6  14      545.02      490.12     15.56 o 
   7   6  14       49.90       39.13      8.18 o 
   8   6  14       10.54        7.37      8.02 o 
   0   7  14      391.81      407.72     18.71 o 
   1   7  14      104.89      113.39      6.23 o 
   2   7  14      346.69      328.40      9.10 o 
   3   7  14      784.75      790.37     14.36 o 
   4   7  14      575.02      511.89     15.11 o 
   5   7  14      149.97      154.07      9.93 o 
   6   7  14      184.51      192.15     11.06 o 
   7   7  14       25.61       34.23      8.25 o 
   8   7  14       81.58       81.24     10.08 o 
   0   8  14       61.54       69.73      8.24 o 
   1   8  14      229.90      218.65      8.28 o 
   2   8  14      112.94       99.60      6.16 o 
   3   8  14      315.70      319.25      9.23 o 
   4   8  14       39.80       33.88      7.20 o 
   5   8  14        5.23        1.13      6.99 o 
   6   8  14       10.33        7.65      8.90 o 
   7   8  14       84.72       80.81     12.69 o 
   8   8  14       14.16        9.09      9.84 o 
   0   9  14      197.51      213.21     11.56 o 
   1   9  14      159.35      157.63     10.62 o 
   2   9  14      301.66      278.47     10.26 o 
   3   9  14      252.55      247.47      9.56 o 
   4   9  14       60.04       49.16      7.79 o 
   5   9  14       57.39       39.51      8.04 o 
   6   9  14       81.06       76.53      9.84 o 
   7   9  14      323.16      366.85     24.12 o 
   0  10  14       25.20       14.52      7.85 o 
   1  10  14      135.94      140.11      8.36 o 
   2  10  14       43.68       50.28      6.51 o 
   3  10  14      473.66      460.94     11.74 o 
   4  10  14      199.27      181.78     11.23 o 
   5  10  14       79.16       95.26      9.59 o 
   6  10  14       41.86       34.86      8.90 o 
   0  11  14        4.43       -2.58      7.83 o 
   1  11  14      203.16      190.77      9.19 o 
   2  11  14       76.12       70.14      6.87 o 
   3  11  14      103.68       94.14      7.23 o 
   4  11  14       79.48       64.78     11.56 o 
   5  11  14       20.62       22.29      8.34 o 
   0  12  14       72.11       64.49     11.41 o 
   1  12  14      345.99      344.10     14.46 o 
   2  12  14       82.70       83.17      7.47 o 
   3  12  14        7.81       31.61      8.64 o 
   4  12  14       54.96       65.43      9.61 o 
   0  13  14      121.00      129.31     12.30 o 
   1  13  14      128.13      130.00      9.20 o 
   2  13  14       12.48       16.07      6.75 o 
   1   0  15        8.23       23.39      5.08 o 
   2   0  15       52.65       48.76      4.99 o 
   3   0  15       64.21       58.74      6.34 o 
   4   0  15     1250.70     1279.01     29.70 o 
   5   0  15      124.95      124.34     10.68 o 
   6   0  15      380.23      361.56     21.19 o 
   7   0  15        2.07       -6.85      8.52 o 
   8   0  15       71.20       74.33     11.39 o 
   9   0  15      274.49      319.57     18.09 o 
   0   1  15     1084.67     1066.67     19.02 o 
   1   1  15      115.60      125.16      5.00 o 
   2   1  15      253.50      230.97      5.76 o 
   3   1  15      188.29      206.77      5.55 o 
   4   1  15       88.44       92.52      6.65 o 
   5   1  15       98.40       94.26      7.01 o 
   6   1  15       79.33       64.98      6.85 o 
   7   1  15       33.52       31.62      6.71 o 
   8   1  15      392.54      399.17     13.30 o 
   9   1  15      458.41      504.45     16.84 o 
   0   2  15      203.53      193.43      7.49 o 
   1   2  15      293.21      256.26      6.19 o 
   2   2  15      479.43      490.89      8.63 o 
   3   2  15      335.09      350.72      7.44 o 
   4   2  15     1049.83      981.87     17.69 o 
   5   2  15      372.82      400.54     11.72 o 
   6   2  15       89.42       96.92      7.39 o 
   7   2  15       66.67       82.08      7.71 o 
   8   2  15      275.38      267.23     12.01 o 
   9   2  15        5.31        3.40      7.56 o 
   0   3  15      210.58      200.38      7.84 o 
   1   3  15      906.80      867.69     11.92 o 
   2   3  15      136.07      138.73      4.95 o 
   3   3  15      385.31      388.60      7.94 o 
   4   3  15       67.32       73.10      6.38 o 
   5   3  15      365.70      327.90     10.48 o 
   6   3  15        7.93        2.85      5.73 o 
   7   3  15      247.87      240.35     15.10 o 
   8   3  15       80.10       69.97      8.20 o 
   9   3  15      249.41      269.48     12.12 o 
   0   4  15      184.04      190.85      8.80 o 
   1   4  15      445.35      431.62      8.28 o 
   2   4  15        0.82       -1.99      3.29 o 
   3   4  15      694.95      683.88     10.74 o 
   4   4  15      816.97      755.02     15.19 o 
   5   4  15       93.41       73.49      6.51 o 
   6   4  15      544.18      514.11     17.90 o 
   7   4  15       48.66       38.47      7.08 o 
   8   4  15       42.92       39.28     10.12 o 
   9   4  15       13.15        6.61      7.85 o 
   0   5  15        7.92        7.00      5.86 o 
   1   5  15      670.12      620.79     11.50 o 
   2   5  15      146.41      135.24      7.74 o 
   3   5  15      402.45      379.08      9.27 o 
   4   5  15      597.70      557.02     15.34 o 
   5   5  15      300.30      280.92     11.81 o 
   6   5  15      170.53      146.37      9.88 o 
   7   5  15      111.13      102.44      9.49 o 
   8   5  15       68.60       79.11      9.60 o 
   9   5  15       22.73       17.45      9.10 o 
   0   6  15       14.24       22.56      6.67 o 
   1   6  15      490.19      477.04     10.51 o 
   2   6  15      491.75      490.45     10.63 o 
   3   6  15       33.49       32.24      5.15 o 
   4   6  15      107.58      100.06      8.17 o 
   5   6  15      444.50      401.20     18.42 o 
   6   6  15      106.23      114.27      9.39 o 
   7   6  15      108.22       87.67     10.96 o 
   8   6  15       67.73       82.58      9.81 o 
   0   7  15      176.97      173.07      9.94 o 
   1   7  15      606.70      635.74     12.94 o 
   2   7  15      718.28      679.49     12.64 o 
   3   7  15       42.20       39.81      4.73 o 
   4   7  15       87.90       80.28      8.12 o 
   5   7  15      211.44      198.99     12.01 o 
   6   7  15       55.52       40.73      8.02 o 
   7   7  15      168.91      146.11     10.73 o 
   8   7  15       33.26       39.94      9.30 o 
   0   8  15      382.72      344.73     15.24 o 
   1   8  15      125.02      116.44      6.50 o 
   2   8  15      398.15      346.13      9.74 o 
   3   8  15      293.89      282.93     10.99 o 
   4   8  15      317.11      265.33     12.12 o 
   5   8  15      258.78      261.32     12.50 o 
   6   8  15       56.19       45.29      8.33 o 
   7   8  15       82.42       64.59      9.39 o 
   0   9  15       52.43       56.81      9.19 o 
   1   9  15      630.89      615.63     13.44 o 
   2   9  15      255.56      239.19      8.66 o 
   3   9  15       76.55       70.28      6.27 o 
   4   9  15       65.50       61.66      8.28 o 
   5   9  15       27.96       28.62      8.01 o 
   6   9  15       79.45       87.72      9.76 o 
   7   9  15       18.84        3.86      8.47 o 
   0  10  15       48.78       46.25      9.46 o 
   1  10  15        8.13        4.42      5.52 o 
   2  10  15        1.16       -7.74      5.16 o 
   3  10  15       94.92       88.26      6.76 o 
   4  10  15       70.27       60.19      8.66 o 
   5  10  15       25.48       23.16      8.66 o 
   6  10  15      105.69       81.88     10.09 o 
   0  11  15        7.17        7.65      8.36 o 
   1  11  15       19.10       24.23      6.47 o 
   2  11  15       21.04       20.87      6.39 o 
   3  11  15      135.67      154.53      8.27 o 
   4  11  15       82.07       74.93      9.37 o 
   5  11  15       26.69       28.08      8.88 o 
   0  12  15      107.48      110.88     14.10 o 
   1  12  15       36.12       28.95      6.63 o 
   2  12  15      398.91      398.17     14.31 o 
   3  12  15       32.87       34.94      7.18 o 
   4  12  15      149.40      161.20     11.89 o 
   0  13  15        2.49       17.54     10.02 o 
   1  13  15       38.59       34.18      7.67 o 
   0   0  16      936.70      835.81     23.29 o 
   1   0  16       29.40       33.51      5.77 o 
   2   0  16       30.58       38.93      5.07 o 
   3   0  16     1725.91     1694.54     30.97 o 
   4   0  16       45.81       47.11      8.63 o 
   5   0  16       13.15       12.35      7.82 o 
   6   0  16      204.05      195.57     12.85 o 
   7   0  16      188.98      170.99     17.98 o 
   8   0  16      385.68      386.56     18.74 o 
   9   0  16       92.79      100.68     13.40 o 
   0   1  16        3.21        3.23      4.49 o 
   1   1  16      123.12      133.39      5.42 o 
   2   1  16      366.30      397.27      8.00 o 
   3   1  16       55.48       50.56      4.47 o 
   4   1  16      175.86      173.79      8.05 o 
   5   1  16      573.52      593.24     16.00 o 
   6   1  16       95.26       95.58      7.37 o 
   7   1  16      217.67      242.13     10.49 o 
   8   1  16      296.01      292.64     11.89 o 
   9   1  16       94.13      106.46     10.28 o 
   0   2  16      607.31      604.13     13.81 o 
   1   2  16       15.54       17.56      3.37 o 
   2   2  16      570.92      591.06      9.69 o 
   3   2  16     2163.75     2097.47     24.74 o 
   4   2  16      128.63      137.57      7.44 o 
   5   2  16       12.85       13.18      5.66 o 
   6   2  16      325.86      309.24     14.23 o 
   7   2  16      133.87      116.04      8.40 o 
   8   2  16      129.57      149.03     10.17 o 
   9   2  16       71.61       70.27      9.00 o 
   0   3  16        2.36        0.48      4.72 o 
   1   3  16      512.55      507.44      9.04 o 
   2   3  16      619.31      588.20      9.79 o 
   3   3  16      246.54      229.44      6.60 o 
   4   3  16      125.40      125.64      7.31 o 
   5   3  16       86.39       86.12      6.86 o 
   6   3  16        4.31       -0.38      5.83 o 
   7   3  16        8.52       17.19      7.61 o 
   8   3  16       37.65       35.91      7.97 o 
   9   3  16      222.06      226.79     11.68 o 
   0   4  16     2228.69     2097.06     36.68 o 
   1   4  16      599.25      595.26     10.43 o 
   2   4  16      790.01      761.26     11.47 o 
   3   4  16      588.85      560.50     10.38 o 
   4   4  16     1264.39     1192.03     20.15 o 
   5   4  16      203.33      193.17      8.75 o 
   6   4  16      142.82      154.57     12.18 o 
   7   4  16       82.21       74.81      7.83 o 
   8   4  16      233.84      257.73     12.23 o 
   9   4  16      120.28      127.82     10.68 o 
   0   5  16      218.10      211.58     10.02 o 
   1   5  16      464.01      473.04     10.36 o 
   2   5  16      126.39      142.40      7.24 o 
   3   5  16      787.47      793.27     13.24 o 
   4   5  16       95.58       96.10      8.00 o 
   5   5  16      112.43      106.23      8.64 o 
   6   5  16      241.93      211.09     11.30 o 
   7   5  16      103.69       93.91      9.57 o 
   8   5  16       74.59       78.81      9.83 o 
   0   6  16      176.79      171.51      9.73 o 
   1   6  16      443.36      408.77      9.97 o 
   2   6  16      287.00      303.34      8.51 o 
   3   6  16      209.46      217.92      7.36 o 
   4   6  16       78.14       80.31      8.03 o 
   5   6  16      162.59      152.78      9.96 o 
   6   6  16       12.98       -1.04      7.07 o 
   7   6  16        4.36        4.10      7.67 o 
   8   6  16       91.43       96.87     10.44 o 
   0   7  16     1060.71      999.92     22.44 o 
   1   7  16       98.99      102.61      6.07 o 
   2   7  16       37.85       37.22      5.03 o 
   3   7  16       62.13       65.35      6.41 o 
   4   7  16       25.56       19.27      6.82 o 
   5   7  16      508.71      489.40     19.96 o 
   6   7  16      333.79      315.14     13.73 o 
   7   7  16       85.52       91.36      9.79 o 
   8   7  16       67.36       68.58     10.01 o 
   0   8  16      778.32      706.58     18.70 o 
   1   8  16      500.36      469.26     11.66 o 
   2   8  16        5.58        4.16      4.85 o 
   3   8  16      135.52      141.90      7.52 o 
   4   8  16       62.12       62.73      8.19 o 
   5   8  16       91.00      104.34     10.09 o 
   6   8  16       69.67       42.88      8.65 o 
   7   8  16       70.32       73.99     11.59 o 
   0   9  16       68.96       61.01      9.98 o 
   1   9  16       82.66       80.94      6.46 o 
   2   9  16       10.82       14.32      5.31 o 
   3   9  16       26.71       33.05      6.03 o 
   4   9  16       56.19       65.42      8.51 o 
   5   9  16      128.33      116.33      9.94 o 
   6   9  16       26.04       36.59      8.75 o 
   0  10  16      211.13      205.99     12.41 o 
   1  10  16       63.03       76.61      7.18 o 
   2  10  16        1.92        6.19      5.79 o 
   3  10  16       20.23       12.79      5.94 o 
   4  10  16      147.00      148.64     13.34 o 
   5  10  16       22.46       20.78      8.10 o 
   6  10  16        2.58       -4.38      8.12 o 
   0  11  16      117.69      136.76     11.29 o 
   1  11  16       46.91       51.66      7.55 o 
   2  11  16      107.05      106.26      7.57 o 
   3  11  16      513.58      491.53     21.75 o 
   4  11  16      100.34      102.50     10.10 o 
   5  11  16      130.93      135.85     11.43 o 
   0  12  16       66.08       67.90     10.61 o 
   1  12  16       53.11       53.47     10.25 o 
   2  12  16        3.85        2.73      6.24 o 
   3  12  16       88.60       72.38      8.06 o 
   1   0  17       93.30       85.10      7.12 o 
   2   0  17        2.40        1.47      4.76 o 
   3   0  17       21.40       21.61      7.72 o 
   4   0  17      117.31      120.15     10.40 o 
   5   0  17      129.62      129.78     10.98 o 
   6   0  17      172.39      186.78     21.31 o 
   7   0  17       27.88       21.90      9.68 o 
   8   0  17        9.69       -9.27      9.59 o 
   9   0  17       60.78       64.97     12.63 o 
   0   1  17       14.37       14.03      4.95 o 
   1   1  17      368.46      375.04      9.12 o 
   2   1  17      512.06      489.43      9.11 o 
   3   1  17      222.96      213.37      8.46 o 
   4   1  17      710.62      660.02     15.78 o 
   5   1  17      303.95      292.01     10.26 o 
   6   1  17       22.48       19.18      6.33 o 
   7   1  17       15.02       22.59      6.79 o 
   8   1  17      332.88      325.77     12.59 o 
   9   1  17       16.84       -0.42      9.65 o 
   0   2  17      259.44      270.37      9.52 o 
   1   2  17      881.89      869.37     12.25 o 
   2   2  17        1.13        8.42      3.57 o 
   3   2  17      544.51      519.14     10.79 o 
   4   2  17       49.68       53.83      6.12 o 
   5   2  17      393.88      370.65     12.10 o 
   6   2  17       48.05       59.17      7.11 o 
   7   2  17       89.08       93.34      8.61 o 
   8   2  17       64.35       50.20      8.61 o 
   9   2  17       80.32       79.56     10.13 o 
   0   3  17      724.22      718.08     15.54 o 
   1   3  17     1513.36     1525.28     18.40 o 
   2   3  17       33.92       42.10      4.08 o 
   3   3  17        9.95       10.43      4.34 o 
   4   3  17       84.03       67.33      6.34 o 
   5   3  17      220.46      213.36      9.11 o 
   6   3  17       48.38       69.06      7.30 o 
   7   3  17      173.34      157.50      9.38 o 
   8   3  17        3.28       -5.17      7.02 o 
   9   3  17       17.96       14.98      8.37 o 
   0   4  17      158.63      183.68      9.49 o 
   1   4  17      266.11      274.11      7.86 o 
   2   4  17       85.14       82.26      5.31 o 
   3   4  17      194.96      183.16      8.42 o 
   4   4  17       19.27       33.68      6.19 o 
   5   4  17      243.25      227.60     11.81 o 
   6   4  17       35.66       34.31      7.22 o 
   7   4  17       23.06       23.63      7.52 o 
   8   4  17        9.84       13.27     11.66 o 
   0   5  17     2677.02     2445.50     42.44 o 
   1   5  17      158.13      147.70      6.46 o 
   2   5  17      215.27      192.70      8.03 o 
   3   5  17       29.28       16.85      5.22 o 
   4   5  17      273.04      260.60     11.40 o 
   5   5  17      399.71      376.43     16.50 o 
   6   5  17      472.52      465.98     15.68 o 
   7   5  17       10.62       -1.66      8.92 o 
   8   5  17       48.21       48.81      9.50 o 
   0   6  17     1176.53     1139.52     24.12 o 
   1   6  17      121.08      127.35      6.31 o 
   2   6  17      458.04      420.47     10.07 o 
   3   6  17       97.41       95.33      6.75 o 
   4   6  17      124.92      124.39      9.12 o 
   5   6  17      370.10      350.19     17.00 o 
   6   6  17      237.94      230.67     15.45 o 
   7   6  17      112.52      123.28     10.31 o 
   8   6  17       23.95       21.26      8.93 o 
   0   7  17      436.25      391.94     14.11 o 
   1   7  17     1013.23      930.78     15.32 o 
   2   7  17       57.79       51.45      5.47 o 
   3   7  17      390.92      381.83     11.67 o 
   4   7  17       46.35       49.29      7.67 o 
   5   7  17      300.52      286.57     12.88 o 
   6   7  17       74.77       47.67      8.50 o 
   7   7  17      158.47      144.54     12.34 o 
   0   8  17       16.68       17.67      7.37 o 
   1   8  17       23.91       31.20      5.32 o 
   2   8  17       67.55       75.56      6.13 o 
   3   8  17       44.88       55.79      6.68 o 
   4   8  17        5.79       10.85      7.11 o 
   5   8  17       29.54       21.27      7.52 o 
   6   8  17       63.41       63.93      9.20 o 
   7   8  17       16.15       18.00      8.68 o 
   0   9  17       38.59       28.88      7.85 o 
   1   9  17      191.85      176.81      8.45 o 
   2   9  17       22.20       23.93      6.04 o 
   3   9  17       94.12       88.45      7.65 o 
   4   9  17       53.03       41.22      8.21 o 
   5   9  17       49.98       51.96      8.67 o 
   6   9  17       57.76       44.64     10.30 o 
   0  10  17       30.08       37.69      9.81 o 
   1  10  17      131.16      138.37      8.20 o 
   2  10  17       23.28       22.50      6.22 o 
   3  10  17      129.72      125.06      9.24 o 
   4  10  17      166.81      165.76     11.24 o 
   5  10  17      195.73      190.65     12.21 o 
   0  11  17      111.74      113.89     12.50 o 
   1  11  17       17.86       14.43      6.18 o 
   2  11  17       49.24       45.45      6.64 o 
   3  11  17      161.46      170.58     10.71 o 
   4  11  17      115.37      118.31     10.80 o 
   0  12  17      388.86      400.98     19.90 o 
   1  12  17      107.52      119.56      8.33 o 
   2  12  17       24.40       27.13      6.76 o 
   0   0  18     2083.23     2181.08     49.06 o 
   1   0  18      836.27      866.86     19.75 o 
   2   0  18      599.90      556.44     13.95 o 
   3   0  18        0.67        8.56      7.48 o 
   4   0  18       11.76       10.05      7.88 o 
   5   0  18      550.94      552.47     26.46 o 
   6   0  18      228.91      226.61     14.36 o 
   7   0  18       30.91       22.46     10.53 o 
   8   0  18       52.79       52.15     11.51 o 
   9   0  18       17.42       13.98     11.44 o 
   0   1  18      292.80      313.39     10.39 o 
   1   1  18      755.49      739.20     12.67 o 
   2   1  18     1066.91      988.34     13.72 o 
   3   1  18      288.47      269.00     11.28 o 
   4   1  18      154.82      145.50      9.46 o 
   5   1  18      114.05       98.85      8.96 o 
   6   1  18      374.52      343.66     15.94 o 
   7   1  18       40.83       39.73      7.36 o 
   8   1  18       43.28       37.74      7.92 o 
   9   1  18       17.03       11.47      8.57 o 
   0   2  18     1008.84     1017.90     19.62 o 
   1   2  18       91.91      104.70      4.92 o 
   2   2  18      870.19      857.78     12.59 o 
   3   2  18       29.27       27.42      5.60 o 
   4   2  18       53.46       56.33      6.18 o 
   5   2  18     1043.87     1013.76     27.36 o 
   6   2  18      156.87      151.23      8.91 o 
   7   2  18       28.77       17.37      7.03 o 
   8   2  18       45.55       50.47      8.25 o 
   0   3  18      538.15      549.48     13.87 o 
   1   3  18      107.23      110.63      5.10 o 
   2   3  18      431.85      429.13      8.96 o 
   3   3  18      675.53      635.76     14.05 o 
   4   3  18      161.19      144.38     10.39 o 
   5   3  18      188.56      176.67     10.76 o 
   6   3  18       27.53       22.21      6.61 o 
   7   3  18       81.84       91.99      9.38 o 
   8   3  18      166.33      157.89     10.19 o 
   0   4  18       90.01       87.39      8.63 o 
   1   4  18      149.59      144.58      6.31 o 
   2   4  18      484.19      475.10     11.48 o 
   3   4  18      207.95      208.14     10.12 o 
   4   4  18      127.61      110.49      8.60 o 
   5   4  18      321.74      316.16     19.44 o 
   6   4  18       33.16        7.63      8.73 o 
   7   4  18      172.45      176.03     11.37 o 
   8   4  18      239.69      247.35     13.31 o 
   0   5  18        2.72        6.78      6.16 o 
   1   5  18      185.17      160.08      8.65 o 
   2   5  18       97.01       91.95      5.89 o 
   3   5  18        1.50        0.30      7.30 o 
   4   5  18       67.44       68.03      7.83 o 
   5   5  18      147.17      133.06      9.75 o 
   6   5  18       78.76       84.69      9.13 o 
   7   5  18      168.85      182.09     13.44 o 
   8   5  18       41.90       54.51     11.40 o 
   0   6  18      325.23      317.71     12.90 o 
   1   6  18       91.94       89.52      5.81 o 
   2   6  18      178.99      188.10      7.27 o 
   3   6  18       22.54       15.27      6.68 o 
   4   6  18      103.57       91.82      8.64 o 
   5   6  18      120.77      103.20      9.26 o 
   6   6  18      383.26      380.18     17.04 o 
   7   6  18      190.11      182.80     11.95 o 
   0   7  18       35.95       31.14      9.95 o 
   1   7  18      549.23      534.25     11.62 o 
   2   7  18      109.92      134.03      6.83 o 
   3   7  18       19.56       16.93      7.04 o 
   4   7  18       68.28       67.59      8.32 o 
   5   7  18      247.82      234.11     12.05 o 
   6   7  18      157.63      148.48     10.90 o 
   7   7  18       37.29       31.70      9.03 o 
   0   8  18      243.22      237.08     12.15 o 
   1   8  18       71.66       62.59      5.98 o 
   2   8  18      326.30      303.64      9.53 o 
   3   8  18       26.11       23.99      9.18 o 
   4   8  18       51.78       46.35      8.08 o 
   5   8  18       15.31        8.69      9.38 o 
   6   8  18       83.68       66.66      9.30 o 
   0   9  18       51.73       45.02     12.04 o 
   1   9  18       41.17       40.92      5.86 o 
   2   9  18       26.46       27.44      5.72 o 
   3   9  18       23.32       20.95      7.70 o 
   4   9  18      364.35      361.26     15.19 o 
   5   9  18       74.92       56.90      9.02 o 
   6   9  18       97.93      100.74     10.50 o 
   0  10  18        0.14        3.89      8.90 o 
   1  10  18       30.18       27.98      6.03 o 
   2  10  18       28.83       29.76      6.46 o 
   3  10  18        2.02       -4.99      7.41 o 
   4  10  18       16.92       24.40      8.28 o 
   5  10  18       47.20       37.95      9.03 o 
   0  11  18        1.28       17.30      8.57 o 
   1  11  18       38.94       41.78      7.06 o 
   2  11  18       95.40       96.62      8.08 o 
   3  11  18      145.88      150.82     12.47 o 
   0  12  18        0.60       11.45     11.25 o 
   1  12  18       74.35       66.67      8.49 o 
   1   0  19      349.74      337.93     12.80 o 
   2   0  19      435.07      428.18     12.80 o 
   3   0  19       48.60       36.29      8.37 o 
   4   0  19        3.21       -7.90      7.30 o 
   5   0  19      156.90      177.59     19.49 o 
   6   0  19       38.69       38.89     10.01 o 
   7   0  19      110.15      100.40     12.26 o 
   8   0  19       19.39       25.17     11.12 o 
   0   1  19      225.03      224.18      9.26 o 
   1   1  19     1105.55     1149.45     16.98 o 
   2   1  19      163.29      164.06      5.79 o 
   3   1  19      756.31      705.24     14.97 o 
   4   1  19      176.37      198.00      9.77 o 
   5   1  19        3.02       10.83      5.94 o 
   6   1  19       57.38       46.24      7.18 o 
   7   1  19      192.92      191.39     10.23 o 
   8   1  19        8.71       21.44      8.29 o 
   0   2  19       26.14       25.60      5.90 o 
   1   2  19      382.37      398.94      8.81 o 
   2   2  19     1205.25     1183.26     15.67 o 
   3   2  19      178.00      178.93      8.20 o 
   4   2  19       10.95        6.80      5.48 o 
   5   2  19       98.10      106.85      8.63 o 
   6   2  19       24.45       21.50      6.74 o 
   7   2  19      143.15      128.37      9.11 o 
   8   2  19       67.97       56.38      8.61 o 
   0   3  19       11.50       13.78      5.75 o 
   1   3  19      419.58      401.69      8.80 o 
   2   3  19      188.76      182.50      6.07 o 
   3   3  19     1222.03     1212.06     20.61 o 
   4   3  19      403.14      424.60     12.27 o 
   5   3  19      136.18      143.58      9.09 o 
   6   3  19        4.94       -3.31      6.61 o 
   7   3  19       14.34       16.12      7.59 o 
   8   3  19       64.78       79.87      9.59 o 
   0   4  19       71.49       60.44      7.34 o 
   1   4  19       64.54       63.49      5.19 o 
   2   4  19     1118.83     1118.56     16.65 o 
   3   4  19        4.65        0.94      6.04 o 
   4   4  19       99.31       95.42      8.55 o 
   5   4  19      137.50      145.48      9.87 o 
   6   4  19       99.41      105.02      9.70 o 
   7   4  19       41.97       43.70      8.89 o 
   8   4  19       27.59       20.83      9.14 o 
   0   5  19       44.70       52.18      7.27 o 
   1   5  19       62.75       75.05      5.54 o 
   2   5  19       16.05       10.53      4.04 o 
   3   5  19      152.36      130.94      9.14 o 
   4   5  19      331.29      334.30     14.27 o 
   5   5  19       10.08        4.62      7.04 o 
   6   5  19      160.75      178.82     13.56 o 
   7   5  19       73.86       91.63     10.51 o 
   0   6  19      260.29      256.86     11.79 o 
   1   6  19       80.15       69.63      6.40 o 
   2   6  19      214.42      198.59      7.52 o 
   3   6  19        6.19        2.03      6.58 o 
   4   6  19       79.95       95.54      8.96 o 
   5   6  19       35.99       26.91      7.69 o 
   6   6  19       51.58       41.89      8.56 o 
   7   6  19      146.98      142.46     11.52 o 
   0   7  19      225.02      211.87     11.35 o 
   1   7  19       39.06       42.06      5.52 o 
   2   7  19       31.33       34.12      5.41 o 
   3   7  19      210.76      220.70     11.42 o 
   4   7  19      122.88      123.65      9.74 o 
   5   7  19       61.89       53.91      8.45 o 
   6   7  19       93.37      103.30     10.24 o 
   7   7  19       45.97       50.40     12.34 o 
   0   8  19       20.94       25.06      7.92 o 
   1   8  19       32.81       27.52      5.92 o 
   2   8  19      165.88      173.00      7.82 o 
   3   8  19       40.47       36.42      7.90 o 
   4   8  19       20.20       24.50      7.65 o 
   5   8  19       11.83       13.82      7.89 o 
   6   8  19       57.09       86.62     10.05 o 
   0   9  19        1.20       -8.45      7.39 o 
   1   9  19      151.54      139.97      7.70 o 
   2   9  19       29.38       34.91      5.95 o 
   3   9  19       24.77       20.85      7.78 o 
   4   9  19        2.84       -6.50      7.36 o 
   5   9  19      271.93      249.27     13.40 o 
   0  10  19       29.67       34.03      8.69 o 
   1  10  19       67.64       61.14      6.87 o 
   2  10  19        2.36        7.29      5.84 o 
   3  10  19      217.84      217.07     15.29 o 
   4  10  19       90.63       86.09      9.95 o 
   0  11  19       10.48        7.19      9.18 o 
   1  11  19       33.58       31.53      6.62 o 
   2  11  19       82.38       97.45      8.76 o 
   3  11  19       16.51       15.49      8.70 o 
   0   0  20      113.02      120.99     10.97 o 
   1   0  20        6.51        1.05      5.03 o 
   2   0  20       76.94       83.10      6.94 o 
   3   0  20      261.63      276.03     17.45 o 
   4   0  20      191.46      187.56     12.65 o 
   5   0  20      118.90      115.03     11.44 o 
   6   0  20        5.95       -6.96      8.87 o 
   7   0  20       78.14       76.75     12.93 o 
   8   0  20      183.63      173.06     15.00 o 
   0   1  20       16.54       34.50      6.10 o 
   1   1  20      107.39      102.78      5.57 o 
   2   1  20      600.42      595.93     11.10 o 
   3   1  20      374.02      357.56     11.11 o 
   4   1  20       62.28       64.42      6.85 o 
   5   1  20      130.17      132.21      8.32 o 
   6   1  20       43.33       34.97      7.20 o 
   7   1  20       63.67       65.88      8.15 o 
   8   1  20       57.39       60.87      8.87 o 
   0   2  20      111.91      144.83      8.14 o 
   1   2  20      309.04      292.30      7.44 o 
   2   2  20       16.57       23.42      4.39 o 
   3   2  20      336.89      337.77     10.83 o 
   4   2  20      705.53      683.26     15.38 o 
   5   2  20       74.31       81.83      7.55 o 
   6   2  20        2.57        2.77      8.05 o 
   7   2  20      219.12      214.43     10.77 o 
   8   2  20       20.75        5.81      7.67 o 
   0   3  20        1.49       -5.00      5.84 o 
   1   3  20      114.74      100.57      6.67 o 
   2   3  20      241.73      234.20      8.05 o 
   3   3  20      306.25      292.55     11.98 o 
   4   3  20      127.16      123.42     12.01 o 
   5   3  20       19.16       18.14      7.36 o 
   6   3  20       37.57       22.91      9.64 o 
   7   3  20        9.21       -0.35      7.82 o 
   8   3  20       16.48        5.44      8.65 o 
   0   4  20      219.87      219.58     10.63 o 
   1   4  20      135.99      125.32      6.15 o 
   2   4  20      184.88      170.89      7.16 o 
   3   4  20      265.29      299.26     12.52 o 
   4   4  20       54.99       65.93      9.44 o 
   5   4  20        0.77       -0.46      7.10 o 
   6   4  20       27.47       21.10      7.99 o 
   7   4  20       12.49       10.10      8.10 o 
   0   5  20      692.72      656.94     19.20 o 
   1   5  20      165.15      172.86      7.13 o 
   2   5  20       39.06       28.90      6.35 o 
   3   5  20       93.08       89.13      8.55 o 
   4   5  20      289.19      245.51     13.78 o 
   5   5  20        6.43       11.08      7.37 o 
   6   5  20       49.95       48.84     10.09 o 
   7   5  20       36.34       31.69      9.01 o 
   0   6  20      174.05      163.93     10.32 o 
   1   6  20       66.21       59.22      5.73 o 
   2   6  20       52.34       67.32      6.18 o 
   3   6  20      157.51      164.97     10.32 o 
   4   6  20       39.77       37.41      7.83 o 
   5   6  20       52.20       55.41      8.52 o 
   6   6  20      128.14      133.54     10.80 o 
   7   6  20      103.92       99.04     10.69 o 
   0   7  20      132.70      140.14     10.14 o 
   1   7  20        9.27       10.54      5.09 o 
   2   7  20       21.56       27.40      5.84 o 
   3   7  20       37.11       36.42      9.37 o 
   4   7  20       75.02       83.65      9.04 o 
   5   7  20       63.62       81.20      9.32 o 
   6   7  20       28.66       25.49      9.62 o 
   0   8  20        5.83       16.27      7.58 o 
   1   8  20       78.64       80.93      6.57 o 
   2   8  20      170.71      177.62      8.64 o 
   3   8  20       24.19       36.56      8.00 o 
   4   8  20       30.01       29.64      8.15 o 
   5   8  20       46.88       48.81     10.79 o 
   6   8  20      115.18      130.26     11.24 o 
   0   9  20       73.89       71.80      9.34 o 
   1   9  20      155.99      154.29      8.01 o 
   2   9  20       32.55       26.08      6.86 o 
   3   9  20        1.54        0.48      7.49 o 
   4   9  20       14.96       26.10      8.30 o 
   5   9  20       23.34       22.57      8.66 o 
   0  10  20       27.46       28.62     11.21 o 
   1  10  20      237.55      223.31      9.74 o 
   2  10  20       33.83       33.21      7.36 o 
   3  10  20       43.33       49.46      9.21 o 
   4  10  20        7.09        7.16      8.25 o 
   0  11  20      291.92      295.17     15.50 o 
   1  11  20       74.32       61.78      7.35 o 
   2  11  20      214.42      220.39     13.20 o 
   1   0  21      757.04      778.50     19.28 o 
   2   0  21        6.79        3.68      6.29 o 
   3   0  21      160.23      180.29     14.43 o 
   4   0  21       64.16       42.99      9.36 o 
   5   0  21       84.50       61.94     11.53 o 
   6   0  21       81.98      112.07     15.90 o 
   7   0  21       55.16       60.69     24.03 o 
   8   0  21       86.42       76.07     13.11 o 
   0   1  21       83.39       60.17      6.73 o 
   1   1  21      105.56       96.95      4.97 o 
   2   1  21       99.74       90.42      5.80 o 
   3   1  21      408.63      410.91     12.06 o 
   4   1  21       13.87       11.73      6.15 o 
   5   1  21       44.26       45.21      7.03 o 
   6   1  21      115.84      109.91      8.59 o 
   7   1  21       33.17       40.20      7.93 o 
   8   1  21       25.13       31.69      8.49 o 
   0   2  21     1251.57     1182.90     22.56 o 
   1   2  21      287.20      332.89      8.18 o 
   2   2  21       96.60       95.33      5.91 o 
   3   2  21      210.71      204.43      9.63 o 
   4   2  21      218.94      218.22      9.62 o 
   5   2  21       35.85       24.51      7.88 o 
   6   2  21        9.50        4.68      6.61 o 
   7   2  21       54.27       57.04      8.92 o 
   0   3  21        3.63       -3.40      6.06 o 
   1   3  21        1.24        1.89      4.31 o 
   2   3  21      202.82      213.26      8.66 o 
   3   3  21      177.78      200.21     10.70 o 
   4   3  21       75.81       66.90      8.23 o 
   5   3  21       26.87       30.83      9.52 o 
   6   3  21       24.29       22.62      7.91 o 
   7   3  21      104.67       97.99     12.81 o 
   0   4  21      773.61      761.82     19.35 o 
   1   4  21      343.06      338.21      9.40 o 
   2   4  21      291.88      284.36      9.94 o 
   3   4  21      239.50      245.96     11.70 o 
   4   4  21      147.60      138.58     10.08 o 
   5   4  21      114.32       84.39     10.03 o 
   6   4  21      192.68      179.99     11.76 o 
   7   4  21       28.50       32.92      9.11 o 
   0   5  21       23.62       25.92      7.14 o 
   1   5  21       63.03       66.89      5.79 o 
   2   5  21       31.88       27.88      6.04 o 
   3   5  21      186.62      176.20     10.56 o 
   4   5  21       13.62       11.13      7.36 o 
   5   5  21        0.83       -1.02      8.45 o 
   6   5  21       80.71       90.69     12.70 o 
   7   5  21        9.99       13.77      8.87 o 
   0   6  21       34.65       36.66      7.75 o 
   1   6  21      166.92      170.46      7.52 o 
   2   6  21       96.03      102.90      7.60 o 
   3   6  21      230.02      242.12     12.13 o 
   4   6  21      116.27      102.99      9.56 o 
   5   6  21       89.11       99.75      9.79 o 
   6   6  21       45.26       28.16      8.95 o 
   0   7  21        5.75        0.01      7.17 o 
   1   7  21        1.66       -0.43      5.11 o 
   2   7  21      343.17      335.57     11.49 o 
   3   7  21        1.23        1.42      7.19 o 
   4   7  21      164.05      140.71     10.52 o 
   5   7  21       37.38       34.18      8.62 o 
   6   7  21       30.86       21.61     11.73 o 
   0   8  21      159.65      136.95     10.54 o 
   1   8  21       95.89       98.36      6.98 o 
   2   8  21       37.01       40.72      9.36 o 
   3   8  21      212.46      231.88     12.38 o 
   4   8  21      122.03      113.10     10.27 o 
   5   8  21       35.17       29.74      8.75 o 
   0   9  21        7.87        0.35      7.87 o 
   1   9  21       42.17       42.77      6.32 o 
   2   9  21        0.19       -4.31      7.34 o 
   3   9  21       25.26       11.46      8.10 o 
   4   9  21        4.37       -2.73      7.97 o 
   0  10  21       46.22       32.56      9.31 o 
   1  10  21       22.84       34.30      6.73 o 
   2  10  21       63.59       87.06     10.24 o 
   3  10  21       83.82       87.01     10.30 o 
   0   0  22       34.97       66.79     10.03 o 
   1   0  22      605.73      641.55     17.75 o 
   2   0  22       45.83       36.73      8.81 o 
   3   0  22      447.44      487.49     18.94 o 
   4   0  22        9.49       -1.57      8.61 o 
   5   0  22       27.43       24.61      9.67 o 
   6   0  22       11.59       14.05      9.89 o 
   7   0  22        6.28        5.58     10.29 o 
   0   1  22      314.70      317.14     11.59 o 
   1   1  22       88.57       82.76      4.99 o 
   2   1  22       98.73       97.08      7.21 o 
   3   1  22      146.79      177.20      8.80 o 
   4   1  22       16.99       17.79      6.40 o 
   5   1  22       69.48       71.00      7.61 o 
   6   1  22       43.80       37.23      7.58 o 
   7   1  22       39.11       38.53      8.10 o 
   0   2  22        2.80        8.90      5.83 o 
   1   2  22       30.88       32.13      4.48 o 
   2   2  22      489.62      478.55     13.72 o 
   3   2  22      135.13      157.92      9.16 o 
   4   2  22      162.56      155.78      9.50 o 
   5   2  22       73.83       79.19      8.30 o 
   6   2  22      210.70      218.72     13.17 o 
   7   2  22       61.90       61.86     11.33 o 
   0   3  22       27.79       31.47     10.14 o 
   1   3  22       22.80       33.78      5.12 o 
   2   3  22        1.89       -2.52      6.42 o 
   3   3  22       29.70       40.32      7.80 o 
   4   3  22       38.78       36.11      7.95 o 
   5   3  22      244.03      235.87     12.32 o 
   6   3  22       11.56       -0.05      7.76 o 
   7   3  22      137.01      134.77     12.63 o 
   0   4  22       12.43       15.62      7.08 o 
   1   4  22      222.02      222.29      7.98 o 
   2   4  22       93.16       94.79      8.69 o 
   3   4  22       74.42       70.61      8.50 o 
   4   4  22        0.32       -1.99      6.93 o 
   5   4  22        0.31        7.32      7.66 o 
   6   4  22       22.70        7.16      8.28 o 
   7   4  22       11.93       12.07      8.96 o 
   0   5  22      108.19      117.35      9.49 o 
   1   5  22      220.32      224.39      8.23 o 
   2   5  22      231.43      249.16     11.90 o 
   3   5  22       38.04       32.32      7.81 o 
   4   5  22      123.68      136.56     10.33 o 
   5   5  22        5.17       -5.18      7.53 o 
   6   5  22       38.85       41.06      9.06 o 
   0   6  22        8.98       10.64      7.27 o 
   1   6  22      115.37      112.40      6.85 o 
   2   6  22      214.65      226.24     13.40 o 
   3   6  22      259.95      262.56     12.62 o 
   4   6  22      113.58      118.42     10.10 o 
   5   6  22       34.17       23.47      8.93 o 
   6   6  22        7.91       19.71      8.74 o 
   0   7  22      169.66      198.63     11.90 o 
   1   7  22       61.45       73.07      6.48 o 
   2   7  22      227.71      220.56     11.84 o 
   3   7  22      201.94      222.04     12.18 o 
   4   7  22       71.80       78.35      9.42 o 
   5   7  22       15.23        9.21      8.09 o 
   0   8  22      183.32      173.08     11.75 o 
   1   8  22       14.17       16.24      5.69 o 
   2   8  22       66.52       98.90      9.57 o 
   3   8  22      105.77      129.32     13.96 o 
   4   8  22       52.35       43.93     10.77 o 
   0   9  22       63.32       94.49     10.42 o 
   1   9  22      150.15      160.79      8.51 o 
   2   9  22       19.18       15.13      8.76 o 
   3   9  22      130.46      131.54     10.97 o 
   0  10  22       20.65       26.88      9.54 o 
   1  10  22      154.06      160.66      8.87 o 
   2  10  22       29.41       34.16      9.21 o 
   1   0  23      770.89      782.71     20.11 o 
   2   0  23       57.06       65.30     10.86 o 
   3   0  23      813.05      810.75     24.12 o 
   4   0  23       12.35       20.25      9.30 o 
   5   0  23        1.76       -5.99      9.21 o 
   6   0  23       26.14       32.49     10.70 o 
   7   0  23        5.31       -4.38     10.54 o 
   0   1  23      134.44      142.90      8.87 o 
   1   1  23      133.78      132.62      6.25 o 
   2   1  23       92.57       83.21      7.20 o 
   3   1  23       28.27       25.98      6.39 o 
   4   1  23       18.61       12.90      6.42 o 
   5   1  23      299.05      345.97     12.53 o 
   6   1  23      128.40      153.27     10.88 o 
   7   1  23        2.42       -4.89      8.01 o 
   0   2  23      380.86      394.35     14.51 o 
   1   2  23      111.73      103.20      6.20 o 
   2   2  23      139.84      161.55      9.97 o 
   3   2  23      156.47      163.98     10.82 o 
   4   2  23      160.43      158.51     10.69 o 
   5   2  23       25.86       32.76      8.29 o 
   6   2  23       16.40        8.89      8.12 o 
   7   2  23       11.13        9.85      8.94 o 
   0   3  23      198.24      211.53     11.29 o 
   1   3  23       55.91       75.09      6.01 o 
   2   3  23      168.96      179.67     12.34 o 
   3   3  23      272.64      301.64     14.85 o 
   4   3  23      139.50      150.06     10.74 o 
   5   3  23      116.37      118.79     13.34 o 
   6   3  23       16.56       19.48      8.48 o 
   0   4  23      381.40      386.36     14.78 o 
   1   4  23      186.37      198.95      7.96 o 
   2   4  23       87.68      129.44      9.71 o 
   3   4  23      132.47      155.25     10.56 o 
   4   4  23      137.74      132.58     10.26 o 
   5   4  23       12.27        9.63      7.92 o 
   6   4  23       49.62       42.93      9.28 o 
   0   5  23        2.25        0.23      7.18 o 
   1   5  23      102.07       96.42      6.59 o 
   2   5  23       17.33       16.85      7.62 o 
   3   5  23      177.45      198.24     11.58 o 
   4   5  23       12.81        0.88      7.54 o 
   5   5  23       17.82        3.08      7.87 o 
   6   5  23       85.73       92.78     10.62 o 
   0   6  23       26.56       29.23      7.99 o 
   1   6  23      122.87      111.11      6.97 o 
   2   6  23        2.33        6.69      7.38 o 
   3   6  23       26.43       28.38      7.99 o 
   4   6  23       77.46       83.14      9.61 o 
   5   6  23       28.34       24.51      9.79 o 
   0   7  23        2.49        4.32      7.65 o 
   1   7  23      149.25      153.41      7.89 o 
   2   7  23      195.96      190.91     11.64 o 
   3   7  23       42.96       49.34      8.79 o 
   4   7  23      113.93      104.03     12.85 o 
   5   7  23       28.93       26.90      8.86 o 
   0   8  23       92.44       81.58     10.05 o 
   1   8  23      330.73      340.85     11.58 o 
   2   8  23       11.53       13.45      8.13 o 
   3   8  23       80.94       96.91     10.46 o 
   4   8  23      120.68      126.05     11.12 o 
   0   9  23        2.52      -12.28      8.18 o 
   1   9  23       14.80       12.03      6.72 o 
   2   9  23       45.79       51.34     10.31 o 
   0   0  24      128.17      133.78     17.12 o 
   1   0  24       50.49       76.41      8.59 o 
   2   0  24        0.27        0.78      8.38 o 
   3   0  24        2.03        4.09      8.63 o 
   4   0  24      192.49      221.00     14.63 o 
   5   0  24       23.64       33.06     10.42 o 
   6   0  24        2.98        2.75     10.29 o 
   0   1  24      104.29      110.72      8.49 o 
   1   1  24      312.47      308.27      9.41 o 
   2   1  24       43.48       71.76      7.14 o 
   3   1  24       22.87       26.82      6.62 o 
   4   1  24      132.73      155.66      9.20 o 
   5   1  24       75.40       76.04      8.81 o 
   6   1  24       42.23       41.70      8.68 o 
   0   2  24      278.71      265.74     12.42 o 
   1   2  24      147.57      138.35      8.05 o 
   2   2  24       13.44        8.89      7.14 o 
   3   2  24       59.59       68.87      9.63 o 
   4   2  24        6.39        2.84      7.45 o 
   5   2  24       18.40       22.19      8.36 o 
   6   2  24        2.61       -7.42      8.30 o 
   0   3  24       48.94       35.93      7.92 o 
   1   3  24      271.69      259.91     10.06 o 
   2   3  24       28.82       36.97      7.89 o 
   3   3  24       14.85        9.10      7.59 o 
   4   3  24        1.64       -9.86      7.29 o 
   5   3  24        5.70       -1.73      7.88 o 
   6   3  24       11.98       11.47      8.55 o 
   0   4  24       28.02       21.96      7.77 o 
   1   4  24      134.91      126.61      8.13 o 
   2   4  24      157.21      144.83     10.69 o 
   3   4  24      122.48      120.25     10.20 o 
   4   4  24      131.11      139.91     10.78 o 
   5   4  24       67.74       69.28      9.78 o 
   6   4  24       31.27       14.20      8.84 o 
   0   5  24      129.97      126.70     10.31 o 
   1   5  24       21.84       29.29      6.52 o 
   2   5  24      112.24      111.65      9.85 o 
   3   5  24       35.74       40.03      8.53 o 
   4   5  24      260.38      271.62     13.60 o 
   5   5  24        0.72       -2.37      8.03 o 
   0   6  24       20.17       21.02      8.03 o 
   1   6  24       49.44       45.91      7.08 o 
   2   6  24       30.45       34.96      8.29 o 
   3   6  24      246.07      288.51     13.93 o 
   4   6  24        2.22        3.18      8.25 o 
   5   6  24      102.42      104.62     10.97 o 
   0   7  24      153.89      178.83     14.47 o 
   1   7  24      121.87      126.56     11.67 o 
   2   7  24      172.62      189.40     11.87 o 
   3   7  24       15.75       13.20      8.15 o 
   4   7  24       48.21       54.49      9.60 o 
   0   8  24       57.45       63.57     10.72 o 
   1   8  24       58.71       55.31      7.96 o 
   2   8  24       26.37       35.71      9.78 o 
   3   8  24       14.84       19.30      8.82 o 
   0   9  24       17.83        0.84      9.57 o 
   1   9  24       37.29       58.65      9.60 o 
   1   0  25      230.00      243.73     14.41 o 
   2   0  25       53.83       47.03     10.77 o 
   3   0  25       63.69       70.49     10.89 o 
   4   0  25       10.86        8.39      9.39 o 
   5   0  25      143.34      144.38     13.77 o 
   6   0  25       95.32      132.89     14.13 o 
   0   1  25       42.05       34.06      9.82 o 
   1   1  25       61.59       67.56      6.98 o 
   2   1  25        7.09        8.76      7.27 o 
   3   1  25       12.39        5.90      7.52 o 
   4   1  25       67.09       58.44      8.95 o 
   5   1  25        4.47       12.15      8.22 o 
   6   1  25       49.95       55.21     11.24 o 
   0   2  25       14.96        9.61      7.42 o 
   1   2  25      114.13      135.08      8.22 o 
   2   2  25       82.36       89.65      9.16 o 
   3   2  25       91.93       91.39      9.57 o 
   4   2  25       38.79       29.90      8.46 o 
   5   2  25      210.09      227.43     12.76 o 
   6   2  25       40.56       54.80      9.80 o 
   0   3  25      241.46      250.03     12.61 o 
   1   3  25      102.84      120.15     11.39 o 
   2   3  25        3.88        5.92      7.48 o 
   3   3  25        4.04       13.87      7.75 o 
   4   3  25       51.58       61.78     11.12 o 
   5   3  25       13.13        2.49      8.28 o 
   0   4  25       38.98       40.04     10.99 o 
   1   4  25      169.18      194.24      9.47 o 
   2   4  25      162.42      189.63     11.52 o 
   3   4  25       68.12       71.04      9.32 o 
   4   4  25       29.20       25.12      8.51 o 
   5   4  25       12.12       24.98      8.89 o 
   0   5  25        2.05       -0.41      7.73 o 
   1   5  25       33.10       14.46      6.57 o 
   2   5  25      118.65      137.36     10.45 o 
   3   5  25       34.68       28.76     13.05 o 
   4   5  25       12.97        7.91      8.31 o 
   5   5  25       17.60       20.82      9.89 o 
   0   6  25        5.19        7.26      8.81 o 
   1   6  25       84.19      120.97      9.35 o 
   2   6  25      157.05      143.10     11.12 o 
   3   6  25       84.23       83.34     10.16 o 
   4   6  25       99.83       93.07     10.57 o 
   0   7  25        6.29        0.59      8.25 o 
   1   7  25       13.47       12.59      7.99 o 
   2   7  25      153.37      172.34     17.75 o 
   3   7  25       10.03       11.02      8.68 o 
   0   8  25      105.91      115.08     11.52 o 
   1   8  25       87.61      117.06     10.90 o 
   2   8  25       19.33       15.96      8.79 o 
   0   0  26      110.32      119.47     12.98 o 
   1   0  26        1.23       15.95      8.73 o 
   2   0  26       30.31       50.12     10.28 o 
   3   0  26       10.46       18.65      9.62 o 
   4   0  26      182.70      204.24     14.99 o 
   5   0  26       28.35       50.26     11.75 o 
   0   1  26       89.20      102.83     12.33 o 
   1   1  26       15.90       25.84      7.54 o 
   2   1  26      158.26      157.04     10.64 o 
   3   1  26       66.99       74.32      9.17 o 
   4   1  26        8.35       12.09      8.30 o 
   5   1  26       48.47       58.63      9.99 o 
   0   2  26      176.73      183.54     11.53 o 
   1   2  26      349.21      404.70     14.70 o 
   2   2  26      324.27      361.17     14.50 o 
   3   2  26       25.72       36.47      8.56 o 
   4   2  26       58.00       66.88      9.58 o 
   5   2  26       28.13       21.23      9.06 o 
   0   3  26       36.85       55.67      8.75 o 
   1   3  26        6.62       11.29      7.48 o 
   2   3  26      186.58      224.37     12.30 o 
   3   3  26       11.79        9.33      9.39 o 
   4   3  26      112.33      108.91     11.32 o 
   5   3  26       74.56       55.26     10.02 o 
   0   4  26       66.21       78.35      9.45 o 
   1   4  26       94.12      105.81     12.10 o 
   2   4  26       51.70       64.05      9.53 o 
   3   4  26      148.97      168.40     11.84 o 
   4   4  26       58.68       91.93     10.55 o 
   0   5  26        3.76        7.67      8.17 o 
   1   5  26       15.16       12.52      7.97 o 
   2   5  26       69.99       76.01     11.50 o 
   3   5  26      162.04      159.04     11.80 o 
   4   5  26       38.26       55.55      9.82 o 
   0   6  26       38.13       24.04      8.97 o 
   1   6  26        1.89        3.69      7.92 o 
   2   6  26      123.28      133.76     11.18 o 
   3   6  26       52.70       82.26     11.50 o 
   0   7  26      210.12      259.26     16.15 o 
   1   7  26       32.66       41.69      9.37 o 
   2   7  26       31.86       38.88     10.22 o 
   1   0  27        3.37       18.01     10.64 o 
   2   0  27       58.35       70.77     12.69 o 
   3   0  27        6.88       -9.33     10.87 o 
   4   0  27        2.16        0.59     13.90 o 
   0   1  27       39.92       43.44     11.17 o 
   1   1  27      215.19      234.72     12.18 o 
   2   1  27        5.59       17.88      8.08 o 
   3   1  27      138.87      163.14     11.52 o 
   4   1  27       52.23       43.53      9.49 o 
   0   2  27       88.24      101.50     13.32 o 
   1   2  27       19.09       25.33      8.11 o 
   2   2  27       96.87      104.30     10.02 o 
   3   2  27      145.23      164.02     11.64 o 
   4   2  27       40.02       39.33      9.41 o 
   0   3  27        3.56        6.85     10.73 o 
   1   3  27       16.14       29.13      8.40 o 
   2   3  27        1.17       -8.58      7.70 o 
   3   3  27      174.74      177.34     12.08 o 
   4   3  27       17.51       20.54     11.07 o 
   0   4  27        1.95       -4.51     10.76 o 
   1   4  27       23.35       20.13      8.31 o 
   2   4  27       43.34       42.98     11.20 o 
   3   4  27      113.44      126.44     12.48 o 
   0   5  27       40.94       40.60     12.39 o 
   1   5  27       39.56       53.18      9.32 o 
   2   5  27       95.53      110.86     10.79 o 
   3   5  27        0.76      -12.56      8.45 o 
   0   6  27      161.95      172.13     16.60 o 
   1   6  27       12.87        8.12     13.45 o 
   2   6  27       33.48       35.53      9.42 o 
   0   0  28       45.15       51.75     21.12 o 
   1   0  28       41.87       54.62     16.41 o 
   2   0  28       29.20       31.91     14.78 o 
   3   0  28        3.59       14.59     23.19 o 
   4   0  28      111.10      139.67     19.86 o 
   0   1  28      211.63      258.20     19.79 o 
   1   1  28       57.04       68.80      9.21 o 
   2   1  28       13.80       13.83      8.38 o 
   3   1  28      102.84      124.71     11.10 o 
   4   1  28      101.27      119.48     11.24 o 
   0   2  28       21.89        0.91     11.11 o 
   1   2  28        6.33       -9.08      7.66 o 
   2   2  28      124.87      139.00     11.12 o 
   3   2  28       11.55       22.29      9.01 o 
   0   3  28       51.08       92.69     13.74 o 
   1   3  28      124.58      125.75     10.74 o 
   2   3  28       26.23       17.01      8.86 o 
   3   3  28       39.98       69.49     10.35 o 
   0   4  28        3.65       -9.84     12.72 o 
   1   4  28       81.90       79.40     10.00 o 
   2   4  28        2.88       -1.00      8.50 o 
   0   5  28        8.59       11.37     12.00 o 
   1   5  28      182.03      188.43     12.42 o 
   1   0  29      133.38      143.92     19.10 o 
   2   0  29        3.21        9.70     21.86 o 
   0   1  29       25.73       91.28     26.67 o 
   1   1  29       52.58       72.35      9.79 o 
   2   1  29      348.32      452.84     20.99 o 
   0   2  29        8.91       -3.59     23.38 o 
   1   2  29      154.10      168.35     11.93 o 
   2   2  29       16.76       10.95      8.84 o 
   0   3  29        5.39       15.84     23.90 o 
   1   3  29       93.94      103.03     10.64 o 
                                                 
